# Supplementary material for: Longing for touch and CT-optimal touch perception after interpersonal trauma
Source: PLoS One. 2025 Oct 27;20(10):e0333079. doi: 10.1371/journal.pone.0333079 (PMC12558537; doi:10.1371/journal.pone.0333079)
Supplement: S2 File — (ZIP) [file pone.0333079.s002.zip]

Archive with 20 entries (17 files):
- S2 - Data and analyses/
- S2 - Data and analyses/Readme.txt
- S2 - Data and analyses/Study 1/
- S2 - Data and analyses/Study 1/Study 1_description of variables.csv
- S2 - Data and analyses/Study 1/Study 1_raw data.csv
- S2 - Data and analyses/Study 1/Study 1_raw data.jasp
- S2 - Data and analyses/Study 1/Study 1_SPSS syntax.sps
- S2 - Data and analyses/Study 1/Study 1_SPSS syntax.txt
- S2 - Data and analyses/Study 1/Study 1_transformed data perception analyses.csv
- S2 - Data and analyses/Study 1/Study 1_transformed data perception analyses.sav
- S2 - Data and analyses/Study 1/Study 1_transformed data.csv
- S2 - Data and analyses/Study 1/Study 1_transformed data.sav
- S2 - Data and analyses/Study 2/
- S2 - Data and analyses/Study 2/Study 2_description of variables.csv
- S2 - Data and analyses/Study 2/Study 2_raw data.csv
- S2 - Data and analyses/Study 2/Study 2_raw data.sav
- S2 - Data and analyses/Study 2/Study 2_SPSS syntax.sps
- S2 - Data and analyses/Study 2/Study 2_SPSS syntax.txt
- S2 - Data and analyses/Study 2/Study 2_transformed data.csv
- S2 - Data and analyses/Study 2/Study 2_transformed data.sav
