# Supplementary material for: Longing for touch and CT-optimal touch perception after interpersonal trauma
Source: PLoS One. 2025 Oct 27;20(10):e0333079. doi: 10.1371/journal.pone.0333079 (PMC12558537; doi:10.1371/journal.pone.0333079)
Supplement: S2 File — (ZIP) [file pone.0333079.s002.zip › S2 - Data and analyses/Readme.txt]

Data for: "Longing for touch and CT-optimal touch perception after interpersonal trauma" by
Birgit Hasenack & Anouk Keizer (2025)

-----------------------------

This package contains the data and analyses required to replicate the results presented in the manuscript. There are separate folders for Study 1 and Study 2. All analyses were conducted in SPSS (28.0.1.1). Contact person is Birgit Hasenack (b.hasenack@uu.nl).

-----------------------------

Study 1

Contains nine files:
Study 1_description of variables.csv --> contains a brief description of the variables and coding of the variables that have been used in Study 1. Please note that the raw data file might contain some variables that were not included in the manuscript. For more information about these variables, please contact Birgit Hasenack (b.hasenack@uu.nl) or Anouk Keizer (a.keizer@uu.nl).

Study 1_raw data.jasp --> contains, among others, demographic information (e.g., age, gender, presence of disorders), Touch Deprivation Scale, TEAQ, and pleasantness ratings of vicarious touch. This file can  be opened with Excel and JASP. Please note that the folder also contains a .csv version of this file.

Study 1_transformed data.sav --> contains, among others, demographic information (e.g., age, gender, presence of disorders), Touch Deprivation Scale, TEAQ, and pleasantness ratings of vicarious touch. This file was used conduct the analyses described in Study 1. This file can  be opened with SPSS and JASP. Please note that the folder also contains a .csv version of this file.

Study 1_transformed data perception analyses.sav --> This file was used to conduct the perception analyses described in Study 1. This file can  be opened with SPSS and JASP. Please note that the folder also contains a .csv version of this file.

Study 1_SPSS syntax.sps --> This file contains the syntax that was used to conduct the analyses for Study 1 in SPSS. This file can be opened with SPSS. Please note that the folder also contains a .txt version of this file. 

----------------------------

Study 2

Contains seven files:

Study 2_description of variables.csv --> contains a brief description of the variables and coding of the variables that have been used in Study 2. Please note that the raw data file might contain some variables that were not included in the manuscript. For more information about these variables, please contact Birgit Hasenack (b.hasenack@uu.nl) or Anouk Keizer (a.keizer@uu.nl).

Study 2_raw data.sav--> contains, among others, demographic information (e.g., age, gender, presence of disorders), Touch Deprivation Scale, LFT VAS, TEAQ, and pleasantness ratings of physical touch. This file can  be opened with Excel and JASP. Please note that the folder also contains a .csv version of this file.

Study 1_transformed data.sav --> contains, among others, demographic information (e.g., age, gender, presence of disorders), Touch Deprivation Scale, LFT VAS, TEAQ, and pleasantness ratings of physical touch. This file was used conduct the analyses described in Study 2. This file can  be opened with SPSS and JASP. Please note that the folder also contains a .csv version of this file.

Study 1_SPSS syntax.sps --> This file contains the syntax that was used to conduct the analyses for Study 2 in SPSS. This file can be opened with SPSS. Please note that the folder also contains a .txt version of this file. 

 	Additional note about data processing: the raw data file contains 16 trials for CT-optimal and CT non-optimal touch. These 	will have to be divided into hand- and brush-administered touch trials before data can be analysed. This was done manually for 	the current study, and is therefore not included in the syntax. The variables FL_4_DO_Hand and FL_4_DO_Brush are used to sort 	the data. A value of 1 on these variables indicates which condition was presented first. For example, if the value is 1 for 	FL_4_DO_Hand, it means that the participant first received the touch administered by hand. This means that trials 1-8 for both  	CT-optimal and CT non-optimal touch should be labelled as "touch administered by hand". The remaining trials (9-16) should be  	labelled as "touch administered by brush" (vice versa if the value is 1 for FL_4_DO_Brush). 

----------------------------

License

Attribution-NonCommercial 4.0 International (CC BY-NC 4.0)
