# Supplementary material for: Longing for touch and CT-optimal touch perception after interpersonal trauma
Source: PLoS One. 2025 Oct 27;20(10):e0333079. doi: 10.1371/journal.pone.0333079 (PMC12558537; doi:10.1371/journal.pone.0333079)
Supplement: S2 File — (ZIP) [file pone.0333079.s002.zip › S2 - Data and analyses/Study 1/Study 1_description of variables.csv]

Variable	Label	Value
PPN
Age	How old are you? (Answer in only numbers)
Gender	With which gender do you identify? - Selected Choice	1 = male; 2 = female; 3 = non-binary; 4 = prefer to self-describe; 5 = prefer not to say
Gender_4_TEXT	With which gender do you identify? - Prefer to self-describe - Text
Culture	With what culture do you identify? - Selected Choice	1 = Dutch; 2 = other (write down with what culture you identify); 4 = prefer not to say
Culture_2_TEXT	With what culture do you identify? - Other (write down with what culture you identify) - Text
Psych_dis	Are you diagnosed with a psychological disorder? - Selected Choice	1 = yes I am diagnosed with: ; 2 = no; 3 = prefer not to say
psych_dis_covariate	Binary covariate for the presence/absence of psychological disorders	0 = no; 1 = yes
Psych_dis_1_TEXT	Are you diagnosed with a psychological disorder? - Yes, I am diagnosed with: - Text
Neuro_dis	Are you diagnosed with a neurological disorder? - Selected Choice	1 = yes I am diagnosed with: ; 2 = no; 3 = prefer not to say
neuro_dis_covariate	Binary covariate for the presence/absence of neurological disorders	0 = no; 1 = yes
Neuro_dis_1_TEXT	Are you diagnosed with a neurological disorder? - Yes, I am diagnosed with: - Text
Skin_dis	Are you diagnosed with a skin disorder? - Selected Choice	1 = yes I am diagnosed with: ; 2 = no; 3 = prefer not to say
Skin_dis_1_TEXT	Are you diagnosed with a skin disorder? - Yes, I am diagnosed with: - Text
CT_1_1	How did the videoclip make you feel? (CT-optimal touch, trial 1)
CT_1_2	How do you think the person giving the touch would rate the touch? (CT-optimal touch, trial 1)
CT_1_3	How do you think the person being touched would rate the touch? (CT-optimal touch, trial 1)
CT_1_4	How would you rate the touch? (CT-optimal touch, trial 1)
CT_1_2_1	How much would you like to be touched like that? (CT-optimal touch, trial 1)
CT_2_1	How did the videoclip make you feel? (CT-optimal touch, trial 2)
CT_2_2	How do you think the person giving the touch would rate the touch? (CT-optimal touch, trial 2)
CT_2_3	How do you think the person being touched would rate the touch? (CT-optimal touch, trial 2)
CT_2_4	How would you rate the touch? (CT-optimal touch, trial 2)
CT_2_2_1	How much would you like to be touched like that? (CT-optimal touch, trial 2)
CT_3_1	How did the videoclip make you feel? (CT-optimal touch, trial 3)
CT_3_2	How do you think the person giving the touch would rate the touch? (CT-optimal touch, trial 3)
CT_3_3	How do you think the person being touched would rate the touch? (CT-optimal touch, trial 3)
CT_3_4	How would you rate the touch? (CT-optimal touch, trial 3)
CT_3_2_1	How much would you like to be touched like that? (CT-optimal touch, trial 3)
CT_4_1	How did the videoclip make you feel? (CT-optimal touch, trial 4)
CT_4_2	How do you think the person giving the touch would rate the touch? (CT-optimal touch, trial 4)
CT_4_3	How do you think the person being touched would rate the touch? (CT-optimal touch, trial 4)
CT_4_4	How would you rate the touch? (CT-optimal touch, trial 4)
CT_4_2_1	How much would you like to be touched like that? (CT-optimal touch, trial 4)
CT_5_1	How did the videoclip make you feel? (CT-optimal touch, trial 5)
CT_5_2	How do you think the person giving the touch would rate the touch? (CT-optimal touch, trial 5)
CT_5_3	How do you think the person being touched would rate the touch? (CT-optimal touch, trial 5)
CT_5_4	How would you rate the touch? (CT-optimal touch, trial 5)
CT_5_2_1	How much would you like to be touched like that? (CT-optimal touch, trial 5)
CT_6_1	How did the videoclip make you feel? (CT-optimal touch, trial 6)
CT_6_2	How do you think the person giving the touch would rate the touch? (CT-optimal touch, trial 6)
CT_6_3	How do you think the person being touched would rate the touch? (CT-optimal touch, trial 6)
CT_6_4	How would you rate the touch? (CT-optimal touch, trial 6)
CT_6_2_1	How much would you like to be touched like that? (CT-optimal touch, trial 6)
CT_7_1	How did the videoclip make you feel? (CT-optimal touch, trial 7)
CT_7_2	How do you think the person giving the touch would rate the touch? (CT-optimal touch, trial 7)
CT_7_3	How do you think the person being touched would rate the touch? (CT-optimal touch, trial 7)
CT_7_4	How would you rate the touch? (CT-optimal touch, trial 7)
CT_7_2_1	How much would you like to be touched like that? (CT-optimal touch, trial 7)
CT_8_1	How did the videoclip make you feel? (CT-optimal touch, trial 8)
CT_8_2	How do you think the person giving the touch would rate the touch? (CT-optimal touch, trial 8)
CT_8_3	How do you think the person being touched would rate the touch? (CT-optimal touch, trial 8)
CT_8_4	How would you rate the touch? (CT-optimal touch, trial 8)
CT_8_2_1	How much would you like to be touched like that? (CT-optimal touch, trial 8)
NCT_1_1	How did the videoclip make you feel? (CT non-optimal touch, trial 1)
NCT_1_2	How do you think the person giving the touch would rate the touch? (CT non-optimal touch, trial 1)
NCT_1_3	How do you think the person being touched would rate the touch? (CT non-optimal touch, trial 1)
NCT_1_4	How would you rate the touch? (CT non-optimal touch, trial 1)
NCT_1_2_1	How much would you like to be touched like that? (CT non-optimal touch, trial 1)
NCT_2_1	How did the videoclip make you feel? (CT non-optimal touch, trial 2)
NCT_2_2	How do you think the person giving the touch would rate the touch? (CT non-optimal touch, trial 2)
NCT_2_3	How do you think the person being touched would rate the touch? (CT non-optimal touch, trial 2)
NCT_2_4	How would you rate the touch? (CT non-optimal touch, trial 2)
NCT_2_2_1	How much would you like to be touched like that? (CT non-optimal touch, trial 2)
NCT_3_1	How did the videoclip make you feel? (CT non-optimal touch, trial 3)
NCT_3_2	How do you think the person giving the touch would rate the touch? (CT non-optimal, trial 3)
NCT_3_3	How do you think the person being touched would rate the touch? (CT non-optimal, trial 3)
NCT_3_4	How would you rate the touch? (CT non-optimal, trial 3)
NCT_3_2_1	How much would you like to be touched like that? (CT non-optimal, trial 3)
NCT_4_1	How did the videoclip make you feel? (CT non-optimal, trial 4)
NCT_4_2	How do you think the person giving the touch would rate the touch? (CT non-optimal touch, trial 4)
NCT_4_3	How do you think the person being touched would rate the touch? (CT non-optimal touch, trial 4)
NCT_4_4	How would you rate the touch? (CT non-optimal touch, trial 4)
NCT_4_2_1	How much would you like to be touched like that? (CT non-optimal touch, trial 4)
NCT5_1	How did the videoclip make you feel? (CT non-optimal touch, trial 5)
NCT5_2	How do you think the person giving the touch would rate the touch? (CT non-optimal touch, trial 5)
NCT5_3	How do you think the person being touched would rate the touch? (CT non-optimal touch, trial 5)
NCT5_4	How would you rate the touch? (CT non-optimal touch, trial 5)
NCT5_2_1	How much would you like to be touched like that? (CT non-optimal touch, trial 5)
NCT6_1	How did the videoclip make you feel? (CT non-optimal touch, trial 6)
NCT6_2	How do you think the person giving the touch would rate the touch? (CT non-optimal touch, trial 6)
NCT6_3	How do you think the person being touched would rate the touch? (CT non-optimal touch, trial 6)
NCT6_4	How would you rate the touch? (CT non-optimal touch, trial 6)
NCT6_2_1	How much would you like to be touched like that? (CT non-optimal touch, trial 6)
NCT7_1	How did the videoclip make you feel? (CT non-optimal touch, trial 7)
NCT7_2	How do you think the person giving the touch would rate the touch? (CT non-optimal touch, trial 7)
NCT7_3	How do you think the person being touched would rate the touch? (CT non-optimal touch, trial 7)
NCT7_4	How would you rate the touch? (CT non-optimal touch, trial 7)
NCT7_2_1	How much would you like to be touched like that? (CT non-optimal touch, trial 7)
NCT8_1	How did the videoclip make you feel? (CT non-optimal touch, trial 8)
NCT8_2	How do you think the person giving the touch would rate the touch? (CT non-optimal touch, trial 8)
NCT8_3	How do you think the person being touched would rate the touch? (CT non-optimal touch, trial 8)
NCT8_4	How would you rate the touch? (CT non-optimal touch, trial 8)
NCT8_2_1	How much would you like to be touched like that? (CT non-optimal touch, trial 8)
TEAQ_1	I dislike people being very physically affectionate towards me.	1 = disagree strongly; 2 = disagree a little; 3 = neither agree nor disagree; 4 = agree a little; 5 = agree strongly
TEAQ_2	I like using moisturisers on my skin.	1 = disagree strongly; 2 = disagree a little; 3 = neither agree nor disagree; 4 = agree a little; 5 = agree strongly
TEAQ_3	I like using body lotions.	1 = disagree strongly; 2 = disagree a little; 3 = neither agree nor disagree; 4 = agree a little; 5 = agree strongly
TEAQ_4	There was a lot of physical affection during my childhood.	1 = disagree strongly; 2 = disagree a little; 3 = neither agree nor disagree; 4 = agree a little; 5 = agree strongly
TEAQ_5	My parents regularly cuddled me as a child.	1 = disagree strongly; 2 = disagree a little; 3 = neither agree nor disagree; 4 = agree a little; 5 = agree strongly
TEAQ_6	As a child I would often hug family members.	1 = disagree strongly; 2 = disagree a little; 3 = neither agree nor disagree; 4 = agree a little; 5 = agree strongly
TEAQ_7	I like to use bath essence when having a bath.	1 = disagree strongly; 2 = disagree a little; 3 = neither agree nor disagree; 4 = agree a little; 5 = agree strongly
TEAQ_8	As a child I found a hug from my parents when I was upset made me feel much happier.	1 = disagree strongly; 2 = disagree a little; 3 = neither agree nor disagree; 4 = agree a little; 5 = agree strongly
TEAQ_9	Kissing is a great way of expressing physical attraction.	1 = disagree strongly; 2 = disagree a little; 3 = neither agree nor disagree; 4 = agree a little; 5 = agree strongly
TEAQ_10	As a child my parents would tuck me up in bed every night and give me a hug and a kiss goodnight.	1 = disagree strongly; 2 = disagree a little; 3 = neither agree nor disagree; 4 = agree a little; 5 = agree strongly
TEAQ_11	Physical contact with other people is important to me.	1 = disagree strongly; 2 = disagree a little; 3 = neither agree nor disagree; 4 = agree a little; 5 = agree strongly
TEAQ_12	Hugging someone is a good way of consoling them.	1 = disagree strongly; 2 = disagree a little; 3 = neither agree nor disagree; 4 = agree a little; 5 = agree strongly
TEAQ_13	I can always find somebody to physically comfort me when I am upset.	1 = disagree strongly; 2 = disagree a little; 3 = neither agree nor disagree; 4 = agree a little; 5 = agree strongly
TEAQ_14	I enjoy grooming other people�s skin.	1 = disagree strongly; 2 = disagree a little; 3 = neither agree nor disagree; 4 = agree a little; 5 = agree strongly
TEAQ_15	I enjoy being cuddled by someone I am fond of.	1 = disagree strongly; 2 = disagree a little; 3 = neither agree nor disagree; 4 = agree a little; 5 = agree strongly
TEAQ_16	My mother regularly bathed me as a child.	1 = disagree strongly; 2 = disagree a little; 3 = neither agree nor disagree; 4 = agree a little; 5 = agree strongly
TEAQ_17	As a child my parents always comforted me when I was upset.	1 = disagree strongly; 2 = disagree a little; 3 = neither agree nor disagree; 4 = agree a little; 5 = agree strongly
TEAQ_18	I enjoy the feeling of my skin against someone else�s if I know them intimately.	1 = disagree strongly; 2 = disagree a little; 3 = neither agree nor disagree; 4 = agree a little; 5 = agree strongly
TEAQ_19	As a child my parents would often hold my hand when I was walking along with them.	1 = disagree strongly; 2 = disagree a little; 3 = neither agree nor disagree; 4 = agree a little; 5 = agree strongly
TEAQ_20	Most days I get a hug or a kiss.	1 = disagree strongly; 2 = disagree a little; 3 = neither agree nor disagree; 4 = agree a little; 5 = agree strongly
TEAQ_21	Sometimes I just need to be hugged.	1 = disagree strongly; 2 = disagree a little; 3 = neither agree nor disagree; 4 = agree a little; 5 = agree strongly
TEAQ_22	I like the feel of shower gels against my skin.	1 = disagree strongly; 2 = disagree a little; 3 = neither agree nor disagree; 4 = agree a little; 5 = agree strongly
TEAQ_23	I enjoy holding hands with someone I am fond of.	1 = disagree strongly; 2 = disagree a little; 3 = neither agree nor disagree; 4 = agree a little; 5 = agree strongly
TEAQ_24	I often share a romantic kiss.	1 = disagree strongly; 2 = disagree a little; 3 = neither agree nor disagree; 4 = agree a little; 5 = agree strongly
TEAQ_25	In general, I would describe myself as a physically affectionate person.	1 = disagree strongly; 2 = disagree a little; 3 = neither agree nor disagree; 4 = agree a little; 5 = agree strongly
TEAQ_26	It�s good to console people you know well with strokes and hugs.	1 = disagree strongly; 2 = disagree a little; 3 = neither agree nor disagree; 4 = agree a little; 5 = agree strongly
A__27	ATTENTION CHECK. Please select "Agree a little" here.	1 = disagree strongly; 2 = disagree a little; 3 = neither agree nor disagree; 4 = agree a little; 5 = agree strongly
TEAQ_27	I like exfoliating my skin (removing dead skin cells from the outer layer of the skin).	1 = disagree strongly; 2 = disagree a little; 3 = neither agree nor disagree; 4 = agree a little; 5 = agree strongly
TEAQ_28	Kissing is an enjoyable part of expressing romantic feeling.	1 = disagree strongly; 2 = disagree a little; 3 = neither agree nor disagree; 4 = agree a little; 5 = agree strongly
TEAQ_29	I often have my skin stroked.	1 = disagree strongly; 2 = disagree a little; 3 = neither agree nor disagree; 4 = agree a little; 5 = agree strongly
TEAQ_30	I often hold hands with someone I am fond of.	1 = disagree strongly; 2 = disagree a little; 3 = neither agree nor disagree; 4 = agree a little; 5 = agree strongly
TEAQ_31	I enjoy having my skin groomed by other people.	1 = disagree strongly; 2 = disagree a little; 3 = neither agree nor disagree; 4 = agree a little; 5 = agree strongly
TEAQ_32	I am on huggable terms with quite a few people.	1 = disagree strongly; 2 = disagree a little; 3 = neither agree nor disagree; 4 = agree a little; 5 = agree strongly
TEAQ_33	I like having a bath with lots of bubble bath.	1 = disagree strongly; 2 = disagree a little; 3 = neither agree nor disagree; 4 = agree a little; 5 = agree strongly
TEAQ_34	I find a hug very comforting when I am upset.	1 = disagree strongly; 2 = disagree a little; 3 = neither agree nor disagree; 4 = agree a little; 5 = agree strongly
TEAQ_35	I like to use face masks on my skin.	1 = disagree strongly; 2 = disagree a little; 3 = neither agree nor disagree; 4 = agree a little; 5 = agree strongly
TEAQ_36	I like it when my friends and family greet me by giving me a hug.	1 = disagree strongly; 2 = disagree a little; 3 = neither agree nor disagree; 4 = agree a little; 5 = agree strongly
TEAQ_37	I like to stroke the skin of someone I know intimately.	1 = disagree strongly; 2 = disagree a little; 3 = neither agree nor disagree; 4 = agree a little; 5 = agree strongly
TDS_1	I do not receive as much touch in my life as normal people.	1 = strongly disagree; 2 = somehwat disagree; 3 = neither agree nor disagree; 4 = somehwat agree; 5 = strongly agree
TDS_2	I receive a normal, healthy amount of touch from people.	1 = strongly disagree; 2 = somehwat disagree; 3 = neither agree nor disagree; 4 = somehwat agree; 5 = strongly agree
TDS_3	Human touch is not a daily occurrence in my life.	1 = strongly disagree; 2 = somehwat disagree; 3 = neither agree nor disagree; 4 = somehwat agree; 5 = strongly agree
TDS_4	Touch from other people is a very common and natural part of my daily life.	1 = strongly disagree; 2 = somehwat disagree; 3 = neither agree nor disagree; 4 = somehwat agree; 5 = strongly agree
TDS_5	I often go for days without being touched by someone.	1 = strongly disagree; 2 = somehwat disagree; 3 = neither agree nor disagree; 4 = somehwat agree; 5 = strongly agree
TDS_6	I often feel like I�m untouchable because of the lack of touch from others in my life.	1 = strongly disagree; 2 = somehwat disagree; 3 = neither agree nor disagree; 4 = somehwat agree; 5 = strongly agree
TDS_7	I receive a variety of forms of touch from a variety of different people.	1 = strongly disagree; 2 = somehwat disagree; 3 = neither agree nor disagree; 4 = somehwat agree; 5 = strongly agree
TDS_8	I can go long periods of time without being touched by another person.	1 = strongly disagree; 2 = somehwat disagree; 3 = neither agree nor disagree; 4 = somehwat agree; 5 = strongly agree
TDS_9	There are days where I would do anything just to be touched by someone.	1 = strongly disagree; 2 = somehwat disagree; 3 = neither agree nor disagree; 4 = somehwat agree; 5 = strongly agree
TDS_10	I have longed for the touch of another person, any person.	1 = strongly disagree; 2 = somehwat disagree; 3 = neither agree nor disagree; 4 = somehwat agree; 5 = strongly agree
TDS_11	Some days I long to be held, but have no one to hold me.	1 = strongly disagree; 2 = somehwat disagree; 3 = neither agree nor disagree; 4 = somehwat agree; 5 = strongly agree
TDS_12	I often wish I could get more hugs from others.	1 = strongly disagree; 2 = somehwat disagree; 3 = neither agree nor disagree; 4 = somehwat agree; 5 = strongly agree
TDS_13	I have engaged in sexual behaviors for the pure purpose of being touched by someone.	1 = strongly disagree; 2 = somehwat disagree; 3 = neither agree nor disagree; 4 = somehwat agree; 5 = strongly agree
TDS_14	I would never engage in sex with someone, just to be touched.	1 = strongly disagree; 2 = somehwat disagree; 3 = neither agree nor disagree; 4 = somehwat agree; 5 = strongly agree
TDS_15	I receive more touch than your average person.	1 = strongly disagree; 2 = somehwat disagree; 3 = neither agree nor disagree; 4 = somehwat agree; 5 = strongly agree
TDS_16	Even if someone hits me, at least I am receiving human touch.	1 = strongly disagree; 2 = somehwat disagree; 3 = neither agree nor disagree; 4 = somehwat agree; 5 = strongly agree
NLETQ_F_3	3. Incest/sexual abuse during childhood (frequency)
NLETQ_F_4	4. Physical abuse during childhood (frequency)
NLETQ_F_5	5. Psychological (emotional) abuse during childhood (frequency)
NLETQ_F_9	9. Sexual violence (not rape) by a known person (frequency)
NLETQ_F_10	10. Sexual violence (not rape) by stranger (frequency)
NLETQ_F_11	11. Rape by a known person (frequency)
NLETQ_F_12	12. Rape by stranger (frequency)
NLETQ_F_13	13. Physical violence by known person (frequency)
NLETQ_F_14	14. Physical violence by stranger (frequency)
NLETQ_A_3	3. Incest/sexual abuse during childhood (age)
NLETQ_A_4	4. Physical abuse during childhood (age)
NLETQ_A_5	5. Psychological (emotional) abuse during childhood (age)
NLETQ_A_9	9. Sexual violence (not rape) by a known person (age)
NLETQ_A_10	10. Sexual violence (not rape) by stranger (age)
NLETQ_A_11	11. Rape by a known person (age)
NLETQ_A_12	12. Rape by stranger (age)
NLETQ_A_13	13. Physical violence by known person (age)
NLETQ_A_14	14. Physical violence by stranger (age)
NLETQ_I_3	3. Incest/sexual abuse during childhood (distress)
NLETQ_I_4	4. Physical abuse during childhood (distress)
NLETQ_I_5	5. Psychological (emotional) abuse during childhood (distress)
NLETQ_I_9	9. Sexual violence (not rape) by a known person (distress)
NLETQ_I_10	10. Sexual violence (not rape) by stranger (distress)
NLETQ_I_11	11. Rape by a known person (distress)
NLETQ_I_12	12. Rape by stranger (distress)
NLETQ_I_13	13. Physical violence by known person (distress)
NLETQ_I_14	14. Physical violence by stranger (distress)
NLETQ_open_1_1_1	Open question: Briefly describe what happened to you
NLETQ_open_2_1_1	Open question: How often has this happened to you?
NLETQ_open_3_1_1	Open question: How old were you when it happened?
NLETQ_open_4_1_1	Open question: How distressing was this for you?
CT_1	Average perceived pleasantness of CT-optimal touch (trial 1)
CT_2	Average perceived pleasantness of CT-optimal touch (trial 2)
CT_3	Average perceived pleasantness of CT-optimal touch (trial 3)
CT_4	Average perceived pleasantness of CT-optimal touch (trial 4)
CT_5	Average perceived pleasantness of CT-optimal touch (trial 5)
CT_6	Average perceived pleasantness of CT-optimal touch (trial 6)
CT_7	Average perceived pleasantness of CT-optimal touch (trial 7)
CT_8	Average perceived pleasantness of CT-optimal touch (trial 8)
CT	Average perceived pleasantness of CT-optimal touch
NCT_1	Average perceived pleasantness of CT non-optimal touch (trial 1)
NCT_2	Average perceived pleasantness of CT non-optimal touch (trial 2)
NCT_3	Average perceived pleasantness of CT non-optimal touch (trial 3)
NCT_4	Average perceived pleasantness of CT non-optimal touch (trial 4)
NCT_5	Average perceived pleasantness of CT non-optimal touch (trial 5)
NCT_6	Average perceived pleasantness of CT non-optimal touch (trial 6)
NCT_7	Average perceived pleasantness of CT non-optimal touch (trial 7)
NCT_8	Average perceived pleasantness of CT non-optimal touch (trial 8)
NCT	Average perceived pleasantness of CT non-optimal touch
TDS_LFT	Sum score for the longing for touch subscale (TDS)
IPT_total	Total frequency of IPT events
IPT_binary	Binary variable for the presence/absence of IPT	0 = no IPT ; 1 = IPT
IPT_Age	NLETQ age at which event was first experienced (averaged across IPT items)
IPT_Distress	NLETQ distress (averaged across IPT items)
TEAQ_AFT	Score for attitude to familiar touch subscale (TEAQ)
TEAQ_ChT	Score for chilhood touch subscale (TEAQ)
TEAQ_ASC	Score for attitude to self care subscale (TEAQ)
TEAQ_CIT	Score for current intimate touch subscale (TEAQ)
TEAQ_AIT	Score for attitude to intimate touch subscale (TEAQ)
CT_q1	Average score for perception question 1 (CT-optimal touch)
CT_q2	Average score for perception question 2 (CT-optimal touch)
CT_q3	Average score for perception question 3 (CT-optimal touch)
CT_q4	Average score for perception question 4 (CT-optimal touch)
CT_q5	Average score for perception question 5 (CT-optimal touch)
NCT_q1	Average score for perception question 1 (CT non-optimal touch)
NCT_q2	Average score for perception question 2 (CT non-optimal touch)
NCT_q3	Average score for perception question 3 (CT non-optimal touch)
NCT_q4	Average score for perception question 4 (CT non-optimal touch)
NCT_q5	Average score for perception question 5 (CT non-optimal touch)
TDS_LFT_center	LFT TDS subscale mean-centered
