# Supplementary material for: Longing for touch and CT-optimal touch perception after interpersonal trauma
Source: PLoS One. 2025 Oct 27;20(10):e0333079. doi: 10.1371/journal.pone.0333079 (PMC12558537; doi:10.1371/journal.pone.0333079)
Supplement: S2 File — (ZIP) [file pone.0333079.s002.zip › S2 - Data and analyses/Study 1/Study 1_raw data.csv]

StartDate	EndDate	Progress	ResponseId	Age	Gender	Gender_4_TEXT	Culture	Culture_2_TEXT	Psych_dis	Psych_dis_1_TEXT	Neuro_dis	Neuro_dis_1_TEXT	Skin_dis	Skin_dis_1_TEXT	Q133_First_Click	Q133_Last_Click	Q133_Page_Submit	Q133_Click_Count	CT_1_1	CT_1_2	CT_1_3	CT_1_4	CT_1_2_1	Q134_First_Click	Q134_Last_Click	Q134_Page_Submit	Q134_Click_Count	CT_2_1	CT_2_2	CT_2_3	CT_2_4	CT_2_2_1	Q135_First_Click	Q135_Last_Click	Q135_Page_Submit	Q135_Click_Count	CT_3_1	CT_3_2	CT_3_3	CT_3_4	CT_3_2_1	Q136_First_Click	Q136_Last_Click	Q136_Page_Submit	Q136_Click_Count	CT_4_1	CT_4_2	CT_4_3	CT_4_4
1.391946578e+10	1.391951664e+10	100	R_1otmLPojl5WSJbZ	22	2		1		1	PTSS	2		2						4	5	6	6	3
1.391956922e+10	1.391957064e+10	100	R_1GTYHMEgEwH0I0p	19	2		1		2		1	ADHD	2						4	5	6	5	3
1.391958292e+10	1.391958492e+10	100	R_s6acS98MbYmbX9v	20	2		1		2		2		2						4	5	4	4	4
1.391969139e+10	1.391969143e+10	100	R_2eWiV78164unqKJ
1.391968913e+10	1.391969197e+10	100	R_OIpwqJ2jxcCIRTr	27	2		1		1	General anxiety disorder.	1	Attention deficit hyperactivity disorder - A.K.A. ADHD	1	Eczema					3	5	8	8	3
1.391969539e+10	1.391969576e+10	100	R_UZ8htEGOisauwdH
1.391969577e+10	1.391969878e+10	100	R_3D2AsAM0mlwCjU6	24	2		1		1	Dysthymic disorder, agoraphobia, generalized anxiety disorder	1	dyscalculia, ad(h)d	2						7	7	7	7	7
1.391969725e+10	1.391969945e+10	100	R_2vfaNsMKQpNdw7H	22	3		1		1	ADHD, C-PTSD	2		2						10	9	9	10	10
1.391970092e+10	1.391970093e+10	100	R_3DnfigfQVblRySb
1.391975511e+10	1.391975669e+10	100	R_3s0qStKdd8BhTuQ	24	2		2	german	1	depression	2		2						10	10	10	10	10
1.391976035e+10	1.39197618e+10	100	R_2D20HrBOHo7LCjI	35	2		2	Czech	1	ADHD	2		2						6	5	7	7	6
1.391977178e+10	1.391977385e+10	100	R_3M6e9s7TWLJgHEg	28	1		1		1	Adhd	2		2						4	6	5	5	4
1.391969141e+10	1.391982217e+10	100	R_Z4UT9joWaFkrF0l	27	1		1		2		2		2						5	7	7	6	6
1.391981971e+10	1.391982384e+10	100	R_3HHciC3yzf4hbsv	22	2		1		2		1	dyslexia	2						7	7	8	8	6
1.391982609e+10	1.391982778e+10	100	R_bO5cCiG87HNGRmV	25	1		1		2		2		2						5	5	7	7	6
1.391982697e+10	1.391982843e+10	100	R_RaGDTl5zel6ZIZP	22	2		1		2		2		2						7	5	7	7	5
1.391982934e+10	1.391983025e+10	100	R_3JrSUk9yJqOwjqA	25	1		1		2		2		2						4	4	6	4	4
1.391983476e+10	1.391983648e+10	100	R_yxAZosazdWFK2Vb	24	2		1		1	ASD and Dyslexia	2		2						7	8	7	7	7
1.391983845e+10	1.391984081e+10	100	R_2ZDh4MijT4yNDd4	21	1		2	A mix of Dutch and Moroccan	2		2		2						9	10	10	10	9
1.391984284e+10	1.391984296e+10	100	R_1i2vj9CFvUOjUv5
1.391985223e+10	1.391985224e+10	100	R_2Sv2tdORzvTvrQO
1.391985502e+10	1.391985513e+10	100	R_zU4J5VUGNkA6LZL
1.391986701e+10	1.391986702e+10	100	R_1jZieojY5lOIkw9
1.391990949e+10	1.391991287e+10	100	R_2Ys015aiehfkwQR	23	1		2	Cambodian	2		2		2						8	7	7	8	7
1.391991396e+10	1.391991547e+10	100	R_1DMFGEdFaad0Fga	21	2		1		2		2		2						2	3	1	1	0
1.391991394e+10	1.391991559e+10	100	R_3q7FM26NmbkkPkh	21	2		1		2		2		2						2	2	2	2	0
1.391993009e+10	1.391993182e+10	100	R_20TA0uTLXdvp3Dz	22	2		1		2		2		2						1	1	3	1	1
1.391993705e+10	1.391993808e+10	100	R_2782UUksjiocvw9	19	2		1		2		2		2						2	7	6	2	2
1.391940542e+10	1.39194055e+10	34	R_1LOiO6Hs7GeGSmc	18	1		1		2		2		2						4	3	3	3	3
1.392009575e+10	1.392009714e+10	100	R_2awMzba05lQy5qw	20	2		1		2		2		2						5	6	6	6	5
1.392009842e+10	1.392009847e+10	100	R_27QdVlGgyb5TUqp
1.392009738e+10	1.392010144e+10	100	R_12mTzucVU4u2l8I	25	1		1		2		1	AD(H)D	2						7	8	9	9	9
1.392028806e+10	1.392029003e+10	100	R_1mRCU6KuTF0AoT1	24	2		2	German	2		2		2						7	6	6	7	7
1.392028982e+10	1.392029159e+10	100	R_3kCm7E9XkCCK15w	24	1		2	German	2		2		2						8	5	8	8	7
1.39196893e+10	1.391968938e+10	13	R_vogyLxqqj6YjNPX	21	2		1		2		2		2
1.391969006e+10	1.391969009e+10	3	R_2s6kVsMiyMwhTcF	26
1.391969003e+10	1.391969036e+10	50	R_umspqQhk1wgfiil	23	2		1		1	autism	1	autism	2						8	6	8	9	10
1.391969128e+10	1.391969135e+10	13	R_1K6JdkQKWK5UCJe	21	2		1		1	Depression	2		2
1.392029677e+10	1.392029893e+10	100	R_1rIikZKYDUBumgK	24	2		1		2		2		2						28	64	64	64	64					25	68	64	60	64					40	49	38	47	48					27	67	64	59
1.391968922e+10	1.391969436e+10	3	R_2zu6btE9htDeDm6	24
1.391969689e+10	1.3919697e+10	13	R_3n7ZF3d4THLRsHg	22	3		1		1	ADHD, C-PTSD	2		2
1.392030254e+10	1.392030255e+10	100	R_2tcfli2xfWuir7j
1.391970093e+10	1.391970101e+10	17	R_2EyGudgHcWc9xsq	27	1		1		2		2		2						6	6	5	5	6
1.39203578e+10	1.392035788e+10	100	R_5vDRLfwT7gGE5UZ
1.391975465e+10	1.391975498e+10	72	R_cuaQttLyE2yMyaJ	24	2		2	German	1	Depression	2		2						10	10	10	10	10
1.391975068e+10	1.391975568e+10	86	R_2tMxVCqPNoMQmUv	28	1		1		1	adhd	2		2						6	6	6	6	5
1.391976947e+10	1.391976954e+10	13	R_12io54q8BxIoTLA	27	2		1		2		2		2
1.392037932e+10	1.392038127e+10	100	R_3JgSYgEwEnBFXOb	26	1		2	German	2		2		2						60	58	60	61	64					54	54	55	57	57					55	57	57	58	58					54	55	56	56
1.392038649e+10	1.39203866e+10	100	R_2zqhxsIDkaCI0Mp
1.392038664e+10	1.392038666e+10	100	R_4O8dezRuoC5eXLj
1.392038462e+10	1.392038709e+10	100	R_2s4hXDDAkKN5FcR	24	2		1		2		2		2						65	69	64	67	70					74	65	80	70	71					74	68	78	79	86					77	78	76	75
1.3920387e+10	1.392038839e+10	100	R_2Y4dxk0VjD8ba1s	24	2		1		2		2		2						44	57	66	37	42					62	58	72	65	71					40	58	55	40	34					64	59	74	62
1.392038637e+10	1.392038864e+10	100	R_xm9lC9YEQzjICLn	26	2		2	german	2		2		2						33	67	71	24	25					16	46	69	17	19					32	48	62	28	22					23	58	63	35
1.3920436e+10	1.392043762e+10	100	R_1kLnPQhJwMDgKKF	22	2		1		2		2		2						58	61	66	60	58					61	55	68	58	58					60	57	63	59	58					59	56	60	60
1.392044185e+10	1.392044374e+10	100	R_1P0CM5BxcfUrtfE	25	2		1		2		2		2		0	0	14.201	0	38	73	68	58	39	0	0	13.464	0	61	73	74	58	60	4.783	4.783	15.237	1	37	67	58	57	37	0	0	13.421	0	61	66	34	45
1.391984299e+10	1.391984334e+10	30	R_1gbxhb8WnEbXewY	25	2		2	CW	2		2		2						6	7	9	7	6
1.391984335e+10	1.391984351e+10	20	R_2TAEZoK2PFu29gT	25	2		2	Cw	2		2		2
1.392052673e+10	1.392052875e+10	100	R_3rYwRBrnShigl3g	22	2		1		2		2		2		1.555	14.823	15.888	6	41	40	41	41	37	1.046	11.752	12.885	2	48	42	46	46	43	0.944	15.448	15.856	6	56	57	57	48	43	1.221	15.811	18.26	5	41	51	54	45
1.392052833e+10	1.392053052e+10	100	R_2YEx5wtOuspj2XY	22	2		1		1	Generalised anxiety disorder	2		2		2.54	15.216	15.6	3	55	74	80	66	69	2.152	18.233	18.991	3	58	68	64	64	66	3.379	15.532	16.101	4	69	64	79	69	74	1.568	11.99	12.402	4	66	66	70	65
1.392053016e+10	1.392053201e+10	100	R_3j6fJSTnvBji1sv	20	2		1		2		2		2		1.826	1.826	11.491	1	74	73	86	84	86	1.019	1.019	4.401	1	62	64	73	76	81	3.286	3.286	6.553	1	72	72	76	73	84	1.492	1.492	4.64	1	64	67	77	82
1.391940419e+10	1.391992734e+10	98	R_8vn3MB88LPHmLGV	18	2		1		2		2		2						6	4	4	4	4
1.392054092e+10	1.392054094e+10	100	R_3D1GeOvZIUtnVT2
1.392054096e+10	1.392054222e+10	100	R_3JKuBzHGkOIgs2m	20	2		1		2		2		2		2.199	9.356	9.616	4	57	66	61	70	74	0.989	6.542	6.92	4	65	50	66	61	61	1.219	14.163	14.195	6	56	61	62	61	66	0.958	15.183	15.696	5	63	71	77	87
1.392054761e+10	1.392055021e+10	100	R_2DLIKcehOOBuLOy	20	2		1		2		2		2		2.516	2.516	13.218	1	36	63	55	35	37	0	0	20.241	0	32	41	65	42	53	3.43	3.43	11.631	1	36	64	56	27	35	3.368	3.368	14.974	1	41	56	55	55
1.3920576e+10	1.392057605e+10	100	R_12Kcf0V7QGaASNo
1.392057607e+10	1.39205775e+10	100	R_3GkcRsl3FY5yVsV	55	1		1		2		2		2		1.159	5.215	5.681	2	100	100	100	100	100	1.42	7.526	8.446	2	76	75	80	83	79	2.612	14.025	15.54	2	80	78	83	84	81	1.114	3.584	4.242	2	100	100	100	100
1.392043266e+10	1.392061928e+10	100	R_3k7JzogFESsnP9T	21	2		1		2		2		2						85	48	74	76	79					75	50	83	82	80					87	53	86	85	81					80	49	87	87
1.392063641e+10	1.39206375e+10	100	R_3snwnSzMjZi8BzJ	27	2		1		2		2		2		0	0	1.769	0	24	42	26	26	27	0	0	1.721	0	32	47	31	31	30	0	0	1.962	0	23	38	24	24	24	1.614	1.614	12.526	1	17	50	15	16
1.392063705e+10	1.392064014e+10	100	R_xyLGeYuh9PmllgR	25	2		1		2		2		2		2.186	2.186	13.734	1	53	55	55	58	45	5.28	30.331	37.429	4	53	48	53	53	51	1.834	14.319	28.266	2	46	52	54	52	49	3.222	3.222	13.571	1	48	52	46	46
1.392008851e+10	1.392008907e+10	64	R_dgnwlr3X3GJaqn7	53	2		1		2		2		2						9	9	9	9	9
1.392070833e+10	1.39207085e+10	100	R_1dhk1hUxAc4Rn25
1.392070851e+10	1.392070855e+10	100	R_sd4Zz1oF6KP5AQh
1.392070868e+10	1.39207087e+10	100	R_1mObdTt7sKMicLT
1.392017204e+10	1.392017522e+10	91	R_21n6eUbLPmlsGF0	21	2		1		2		2		1	Eczema					6	6	6	5	6
1.392087399e+10	1.392087401e+10	100	R_1K2veoVXnbjjqIv
1.392069343e+10	1.392087607e+10	100	R_1jcSPx6w7L0RUsW	24	1		1		2		2		2		0	0	11.035	0	50	49	35	11	0	0	0	7.13	0	50	43	32	18	0	0	0	11.968	0	50	43	37	6	0	0	0	13.628	0	50	53	38	29
1.39208906e+10	1.392089154e+10	100	R_CmBt7yq3OoeluAp	22	1		1		1	Dyslexia	2		2		45.631	45.631	47.4	1	42	37	58	35	6	0	0	2.212	0	43	38	44	41	50	0	0	1.537	0	40	41	40	42	40	0	0	2.436	0	40	30	44	35
1.392089464e+10	1.392089494e+10	100	R_2xy4T4sfVPlgnJb
1.392089645e+10	1.392089955e+10	100	R_2c5u4TrrWjqJ6w7	59	1		1		2		2		2		14.733	14.733	15.91	1	0	0	8	9	0	21.231	21.231	22.423	1	82	49	79	79	84	18.989	18.989	20.764	1	71	51	73	78	77	15.394	15.394	16.589	1	30	30	30	31
1.392029894e+10	1.392029901e+10	12	R_qKkqoDInp1p6fdv	24	2		1		2		2		2
1.391986703e+10	1.392033699e+10	98	R_NXRpYfSy8xaMZvb	57	2		1		2		2		2						9	9	9	9	9
1.392095695e+10	1.392095701e+10	100	R_2dnKJLm4NpUitDA
1.392035358e+10	1.392035374e+10	12	R_qUXVA5tyu2aK73X	25	2		1		2		2		2
1.392035792e+10	1.392035801e+10	12	R_UYhAukFwhQEUwPD	29	1		1		2		2		2
1.392096802e+10	1.392097021e+10	100	R_2rUBbHJotZjjaMz	32	2		1		2		1	Adhd	2		1.538	2.659	13.597	3	77	80	82	82	83	1.172	12.18	14.122	2	91	86	89	88	88	1.502	14.932	17.08	3	72	80	80	78	77	1.032	13.527	14.524	4	83	82	85	84
1.392097007e+10	1.392097205e+10	100	R_1hZu8fXvcfElazG	20	2		2	German	2		2		2		1.069	13.085	13.848	4	60	64	67	66	65	2.131	13.816	15.306	8	48	38	57	45	40	1.115	9.745	10.642	4	29	51	36	32	27	1.276	12.814	13.657	4	49	51	44	46
1.392036652e+10	1.392036861e+10	72	R_3PtMJxXiiKff6JC	22	2		1		2		2		2						59	66	70	69	50					52	66	82	69	50					73	65	86	71	72					75	64	88	77
1.392097894e+10	1.392098067e+10	100	R_xl91jHwJ6J6TWHD	28	1		1		2		2		2		0.97	11.231	12.161	2	95	75	98	100	93	0.887	11.947	12.844	3	78	76	74	73	73	0.709	11.189	11.75	3	94	91	92	94	93	0.92	9.211	9.962	4	94	94	92	94
1.392097737e+10	1.392098205e+10	100	R_3hzKURXuFFmxA3e	32	2		1		1	Borderline personality disorder, adhd, cptsd	2		2		1.239	11.723	12.183	3	60	77	77	78	85	0.891	16.372	17.487	7	65	66	46	68	69	1.011	4.09	12.74	2	67	72	70	72	81	0.874	11.082	11.541	3	79	74	72	75
1.392098123e+10	1.392098288e+10	100	R_3rH9xOjyjBM4oQa	22	1		2	croat	2		2		1	atopic dermatitis	2.03	2.03	8.833	1	32	27	43	33	33	1.732	1.732	11.834	1	75	65	61	70	68	2.462	2.462	13.851	1	57	73	61	63	66	1.676	1.676	11.498	1	36	67	62	63
1.392038689e+10	1.392038699e+10	12	R_1HpNzT6KPmA6iCY	25	2		1		2		2		2
1.392102965e+10	1.392103162e+10	100	R_2Ui4H2ECrevIfOG	24	2		1		2		2		2		0.563	10.947	12.806	2	68	72	81	73	76	1.291	15.432	16.311	3	62	78	73	73	77	2.554	11.398	13.215	6	59	69	93	78	64	6.783	9.586	10.65	4	65	65	67	66
1.39210458e+10	1.392104828e+10	100	R_1ewPNjmR1Jdohay	47	1		1		2		2		2		6.543	16.582	17.369	2	88	74	74	88	90	1.283	1.283	12.682	1	92	79	86	92	92	3.612	3.612	12.006	1	91	78	87	91	92	1.815	1.815	14.364	1	85	75	76	87
1.392044874e+10	1.39204488e+10	9	R_sLR2BAZKVEuYok9	25	2		1		3		2		1	eczema
1.392108205e+10	1.392108377e+10	100	R_1gnlXOM6zNAUa38	20	2		1		2		2		2		2.541	2.541	12.464	1	51	38	88	88	89	1.4	1.4	11.69	1	51	37	79	79	79	2.957	2.957	12.43	1	54	42	84	84	84	1.857	1.857	12.881	1	52	44	82	82
1.392111582e+10	1.392111752e+10	100	R_3Ez12rYknMDxIGD	25	2		1		2		2		2		0	0	8.35	0	54	85	85	66	57	0	0	12.463	0	68	87	88	76	75	0	0	9.92	0	51	83	84	83	56	0	0	7.881	0	56	71	71	60
1.392113124e+10	1.392113126e+10	100	R_1dE3GsgwaNUNNou
1.392113127e+10	1.392113128e+10	100	R_3JhgQwO0rGMnVfn
1.392113027e+10	1.392113175e+10	100	R_1duduKyM8W0lgpU	21	3		1		2		1	ADHD	2		13.587	13.587	24.852	1	59	64	69	66	65	2.629	17.838	27.324	2	73	86	84	84	83	3.077	3.077	13.998	1	72	74	82	81	77	4.551	4.551	21.8	1	51	49	64	35
1.392052976e+10	1.392052983e+10	13	R_Y5Pe8FF9BPNOxO1	20	2		1		2		2		2
1.392114907e+10	1.392115126e+10	100	R_2xMixieoAEs4Ysl	24	2		2	German	2		2		2		1.355	1.355	12.192	1	58	50	63	60	64	1.515	1.515	13.094	1	50	50	62	63	60	1.742	1.742	13.096	1	50	50	58	58	59	1.868	1.868	12.392	1	50	50	59	60
1.392055545e+10	1.392055554e+10	13	R_3PntJylouNEpX5a	25	1		2	American	2		2		2
1.392051818e+10	1.392055614e+10	41	R_27Ovf7jyJ5P7W7X	25	2		1		2		2		2											2.203	2.203	8.396	1	58	62	60	72	53										0	0	10.049	0	52	57	62	76
1.392112852e+10	1.392117176e+10	100	R_0NWm7pHKxMB4I5H	20	2		1		2		2		2		0	0	14.592	0	48	43	55	54	55	0	0	14.212	0	50	52	62	63	56	0	0	13.653	0	53	56	71	71	74	0	0	20.136	0	52	64	91	72
1.392060158e+10	1.392060169e+10	13	R_3qPEq04Gl4YTS7r	27	2		1		2		2		2
1.39205256e+10	1.392060788e+10	96	R_1EWjOBY794Eg8kR	28	2		2	German	2		2		2		0	0	20.981	0	60	76	84	84	84	0	0	13.939	0	51	58	86	86	85	0	0	12.272	0	57	68	84	84	77	0	0	38.311	0	50	65	84	84
1.392068273e+10	1.392068282e+10	10	R_1JXdB04G8hWpkJA	23	1		1		2		2		2
1.392128914e+10	1.392129802e+10	100	R_exEZBcRMvB9p8D7	20	2		1		2		2		2		13.566	13.566	14.698	1	76	82	77	78	64	12.692	12.692	13.717	1	64	75	72	72	64	13.459	13.459	14.931	1	71	84	80	80	71	17.071	18.457	19.269	2	50	79	67	67
1.392130068e+10	1.392130185e+10	100	R_1kLayV7MMM5Itwn	20	2		1		2		2		2		3.042	3.042	5.284	1	55	62	63	56	64	2.167	2.167	7.074	1	56	56	70	59	57	3.237	3.237	11.324	1	58	54	75	60	64	2.167	7.554	9.152	4	57	46	66	57
1.392070872e+10	1.392070894e+10	18	R_RbrFn24zf0P5GmZ	62	1		1		2		2		2
1.392070875e+10	1.392070983e+10	90	R_1GD2OuQaSI8Urh2	77	2		1		2		2		2		1.781	1.781	13.738	1	41	34	35	38	40	2.054	2.054	16.101	1	59	67	63	69	68	4.785	4.785	16.932	1	36	37	79	35	66	6.519	19.696	21.953	3	29	24	21	28
1.392071125e+10	1.392071132e+10	10	R_9BkYXfgWTIiP3Ut	27	2		2	Caribbean	2		2		2
1.392140403e+10	1.392140571e+10	100	R_TnkH0nY7YGdjW0x	21	2		1		2		2		2		0.912	3.329	3.956	2	19	19	19	19	7	1.102	4.322	4.994	2	25	19	21	19	22	1.789	2.574	6.243	2	17	15	20	19	18	1.163	1.163	12.29	1	41	55	56	48
1.392087401e+10	1.39208748e+10	91	R_8BQvsbK1gVw2iop	24	2		1		2		2		1	Eczeem	0.555	4.578	5.372	3	66	67	59	61	69	1.296	2.297	2.693	3	54	60	65	63	60	0.965	11.006	11.039	4	68	70	65	68	63	2.147	8.435	8.462	3	60	60	61	60
1.392087514e+10	1.392087534e+10	13	R_2VI5vi2b9ZooK5z	25	1		1		2		2		2
1.392088123e+10	1.392088155e+10	28	R_2QG4tIrugqQjWKP	19	1		1		2		2		2
1.392089497e+10	1.392089531e+10	15	R_3oHIFRVtceUW58i	59	1		1		2		2		2
1.392095232e+10	1.392095237e+10	10	R_O37t1xsyCjkkiD7	22	2		1		2		2		2
1.392095765e+10	1.392095778e+10	13	R_1Lpuy0tuizQ0ZfA	20	2		2	German	2		2		2
1.392096121e+10	1.392096155e+10	45	R_2EtW7ZCDQKLPglw	31	1		1		2		2		2																				1.814	11.566	12.801	5	56	55	57	56	57	1.987	13.579	14.501	6	56	50	68	66
1.392096404e+10	1.392096421e+10	13	R_2zMHSYKZhS9I0oz	23	1		1		2		2		2
1.392096423e+10	1.392096429e+10	13	R_2WBjciQ8cgBVTKm	23	1		1		2		2		2																				0.72	16.798	18.159	7
1.392096742e+10	1.392096799e+10	28	R_sIozhVafetgizxD	32	2		1		2		1	Adhd	2		2.515	18.989	20.11	5	68	68	76	63	83																			1.868	5.233	6.47	4
1.392096862e+10	1.39209687e+10	11	R_3Lbz7yRGY8rjqJn	25	2		1		2		2		2
1.392098047e+10	1.392098081e+10	28	R_DC8cMJ1eOI8T8DD	24	2		2	East Mediterranean	2		2		2																													1.987	15.764	16.86	4	41	46	47	44
1.392098656e+10	1.39209867e+10	13	R_wUbsCjBnWXqbiSZ	27	2		1		2		2		2																				9.151	9.151	10.181	1
1.392098196e+10	1.392098916e+10	9	R_stUHXb2BNX2jY2J	19	1		1		2		2		2
1.392102952e+10	1.392102963e+10	3	R_3JLyQf9JMTLFMSn	23
1.392103104e+10	1.3921033e+10	1	R_2QS2zcqKskom41G
1.392069114e+10	1.392103791e+10	86	R_1CqMK3Z90uwYHqh	47	1		1		2				2		5.606	5.606	9.958	1	74	67	74	74	74	6.802	6.802	8.098	1	77	73	77	77	77	4.342	19.341	20.94	2	68	79	68	68	68	7.6	7.6	9.385	1	86	77	87	87
1.392166686e+10	1.392166812e+10	100	R_3Ms2zZTrH2uplB3	21	1		1		2		2		2		0	0	1.934	0	23	36	60	57	76	14.258	14.258	27.002	1	65	44	85	86	78	0	0	9.129	0	71	61	71	76	69	0	0	7.792	0	25	47	61	63
1.392168128e+10	1.392168428e+10	100	R_ZDo1bhH07bAPRUl	24	2		2	Duits/nederlands	2		1	Epilepsie	2		1.065	10.801	12.298	5	34	52	25	27	39	1.236	12.861	13.845	3	50	86	30	37	30	1.198	12.31	13.25	4	48	56	41	42	48	1.27	2.464	14.802	2	50	70	46	51
1.39217285e+10	1.392173016e+10	100	R_3ewThQmxo1hnWwd	21	1		1		2		2		2		4.12	19.237	29.703	3	37	66	65	19	14	1.229	1.229	19.005	1	56	62	65	55	51	1.326	1.326	11.11	1	62	74	79	76	72	1.075	1.075	10.784	1	28	58	58	25
1.392113071e+10	1.392113087e+10	25	R_3Q0rPvUsqVr9E0d	23	2		2	Irish	1	MDD	2		2
1.392175255e+10	1.392175389e+10	100	R_2xDEGXzEUGm3VCY	28	1		1		2		2		2		0.904	0.904	7.376	1	77	91	87	86	100	0	0	10.73	0	100	100	100	83	100	0	0	1.798	0	100	100	76	87	100	0	0	11.863	0	90	92	92	88
1.392115192e+10	1.392115201e+10	15	R_3mlTdxAYCAXnIAC	30	1		1		2		2		2																													1.929	1.929	2.912	1	32	32	25	32
1.392228525e+10	1.392228545e+10	15	R_75EgMno9HTBDdZI	20	1		1		2		2		2																				1.514	33.952	34.597	13	76	41	78	78	77
1.392373125e+10	1.392373271e+10	100	R_2XhsKG9NG0rHMup	19	2		1		2		2		2		7.855	7.855	13.72	1	43	52	67	66	72	5.146	6.014	14.782	2	50	57	70	70	66	0	0	13.855	0	51	65	75	74	74	0	0	12.445	0	63	59	70	81
1.392374126e+10	1.392374398e+10	100	R_50BhEa8lb8zkyxn	22	2		1		2		1	autism spectrum disorder	2		2.441	2.441	13.628	1	92	92	96	95	93	1.983	1.983	13.142	1	75	88	93	92	92	1.328	1.328	12.261	1	73	87	91	90	90	2.834	2.834	14.116	1	79	79	77	82
1.392406001e+10	1.392406163e+10	100	R_2OVNHataPeIxfzf	21	2		1		1	adhd	2		2		0.795	4.799	8.989	6	53	31	98	57	21	0.817	150.839	151.677	14	60	43	57	38	16	0.756	0.756	7.453	1	34	71	36	25	25	0.882	0.882	3.858	1	60	39	97	71
1.39241543e+10	1.392415571e+10	100	R_2bVddEBZIw3IzHX	24	1		1		2		2		2		2.035	4.683	13.641	3	49	48	79	51	58	1.343	1.343	7.022	1	59	60	93	80	65	0.858	0.858	10.645	1	55	63	86	71	58	4.824	4.824	13.444	1	51	50	80	51
1.39241559e+10	1.392415814e+10	100	R_2dgmQT3sfJZVwKS	24	2		1		2		2		2		1.829	1.829	12.305	1	71	88	93	93	75	1.783	1.783	12.791	1	65	78	77	73	60	1.636	1.636	13.348	1	42	61	70	70	42	1.274	1.274	11.62	1	57	80	78	75
1.392417312e+10	1.392417461e+10	100	R_3DcfoCMhJLd9w4y	20	2		1		2		2		2		0	0	12.345	0	80	69	86	90	94	0	0	11.621	0	85	74	90	89	97	0	0	11.02	0	84	62	75	82	86	0	0	10.682	0	82	76	90	94
1.392431794e+10	1.39243223e+10	100	R_6iQuwWS5qPHymsx	21	2		1		2		2		2		0	0	15.18	0	50	50	56	46	44	0	0	13.693	0	50	50	59	44	39	12.087	12.087	29.371	1	28	39	54	36	25	0	0	19.223	0	50	51	55	43
1.392432538e+10	1.392432634e+10	100	R_4Ljas4ANXnYdKg4	23	2		1		2		2		2		0.447	0.447	5.825	1	79	71	65	73	78	0.742	0.742	8.561	1	40	37	30	33	39	1.09	1.09	8.955	1	61	64	55	69	62	1.656	1.656	9.437	1	54	55	54	56
1.392445291e+10	1.392445708e+10	100	R_4PhbvLKCemOAMgx	22	1		1		2		2		2		0	0	21.742	0	50	50	45	42	35	13.692	13.692	15.003	1	50	50	58	61	27	0	0	17.741	0	48	50	60	54	37	0	0	12.721	0	57	53	57	58
1.392450064e+10	1.392450222e+10	100	R_2M6evRCRw5aJKxU	21	2		1		2		2		2		0.904	32.276	32.777	3	71	70	77	71	72	3.01	6.069	8.355	3	72	74	81	75	76	0.979	10.09	10.96	3	70	70	72	72	66	0.921	5.397	11.501	2	80	74	77	73
1.392476192e+10	1.392476371e+10	100	R_29tkMpEOcLVqEoN	21	2		1		2		2		2		0	0	12.842	0	68	74	77	79	68	0	0	12.607	0	87	78	85	82	80	0	0	12.659	0	66	58	70	65	58	0	0	15.168	0	86	76	93	88
1.392476967e+10	1.392477239e+10	100	R_2lsiTdhC2gRmuYU	24	2		1		2		2		2		2.887	2.887	22.106	1	50	41	23	18	14	1.168	1.168	17.135	1	49	51	21	10	10	0.764	0.764	11.323	1	19	47	14	8	6	1.537	15.823	25.113	2	21	50	26	6
1.392477625e+10	1.392477742e+10	100	R_214rbiLTnrdsbXY	20	1		1		2		2		2		0	0	8.979	0	8	41	14	11	0	0	0	10.165	0	17	46	30	20	0	0	0	9.747	0	9	45	26	17	3	0	0	10.249	0	10	44	27	16
1.392487142e+10	1.392487324e+10	100	R_4IwAF5vuXpUDWnv	23	2		1		1	Depression	2		2		0	0	10.101	0	75	91	77	76	63	0	0	12.06	0	62	79	85	85	72	0	0	96.114	0	72	72	88	88	87	0	0	4.125	0	88	88	88	94
1.392492897e+10	1.392493091e+10	100	R_8jChNtF2OVkwcE2	26	1		1		1	psychosis-sensitivity	1	Attention-deficit disorder	1	pityriasis versicolor	0	0	11.515	0	17	43	41	33	0	0	0	13.037	0	36	43	56	43	0	12.417	12.417	12.676	1	30	37	38	28	0	0	0	12.013	0	28	41	41	33
1.39249501e+10	1.392495143e+10	100	R_6e3Y6NBoIe9Tnxf	20	2		1		2		2		2		1.748	1.748	13.086	1	66	53	75	62	61	1.967	1.967	13.894	1	68	32	77	74	68	1.824	1.824	17.432	1	71	65	83	65	63	1.929	1.929	13.747	1	77	65	71	64
1.392512238e+10	1.392512366e+10	100	R_3OpgI28H2TIQbRe	21	2		1		2		2		2		0	0	8.959	0	34	43	72	67	54	0	0	20.016	0	34	67	49	61	38	0	0	12.094	0	35	55	76	75	62	0	0	18.069	0	40	26	55	47
1.392519864e+10	1.39251996e+10	100	R_4ltqERKHatIRT5g	21	2		1		2		2		2		1.156	1.156	5.259	1	56	59	70	66	79	0	0	11.338	0	72	56	78	82	83	2.197	2.197	10.086	1	56	47	71	73	75	1.898	1.898	9.278	1	58	53	70	75
1.392522646e+10	1.392522788e+10	100	R_7C3CB2X6jtrw79C	22	1		1		1	Autism	2		2		0.955	11.809	12.795	2	55	50	59	57	74	0.864	0.864	11.423	1	59	51	61	58	66	0.792	0.792	12.032	1	51	51	53	51	51	1.045	1.045	11.688	1	53	49	64	52
1.39252364e+10	1.392523886e+10	100	R_662UTKyEJf5tJIj	22	1		1		2		2		2		0	0	9.946	0	44	63	44	44	48	0	0	48.351	0	24	59	28	23	23	0	0	29.677	0	15	48	15	15	14	0	0	6.909	0	50	66	51	52
1.392536547e+10	1.392536712e+10	100	R_2kTXaMryQ2HFNdl	22	2		1		2		2		2		0	0	5.501	0	49	67	89	100	100	9.923	9.923	21.231	1	76	69	73	76	89	0	0	12.237	0	65	66	83	93	95	0	0	20.082	0	71	82	92	90
1.392536748e+10	1.392536885e+10	100	R_4M9BVSImj7S19VK	25	2		1		3		2		2		1.509	1.509	5.218	1	18	36	30	17	22	3.129	3.129	7.231	1	12	49	31	14	20	1.302	1.302	4.63	1	13	36	32	27	2	1.156	1.156	4.42	1	16	45	35	17
1.392537192e+10	1.392537371e+10	100	R_4eQgBh2bKQnhH2j	19	2		1		2		2		2		0	0	14.198	0	82	88	89	89	90	0	0	12.638	0	74	83	83	91	90	0	0	6.712	0	88	88	87	88	88	0	0	5.067	0	87	88	89	88
1.392546126e+10	1.392546372e+10	100	R_8FOQ7DEdnHwPxzX	20	2		1		2		2		2		3.627	3.627	15.575	1	66	89	90	90	84	2.36	2.36	18.378	1	67	84	85	85	79	2.965	2.965	16.225	1	58	84	84	83	78	3.8	3.8	26.293	1	71	84	85	83
1.392554263e+10	1.392554411e+10	100	R_2oSiWhX7ZNAqZW6	21	2		1		2		2		2		0	0	12.896	0	67	79	98	87	95	0	0	11.98	0	58	65	83	77	94	0	0	13.825	0	66	64	96	83	98	0	0	12.327	0	71	75	82	78
1.392556297e+10	1.392556413e+10	100	R_3QKrwko2m4sRud5	25	2		1		2		1	Chronic Migrain	2		0	0	4.569	0	22	70	25	26	27	0	0	11.378	0	25	63	24	24	18	0	0	13.328	0	35	64	32	31	26	0	0	8.092	0	9	50	9	8
1.392595786e+10	1.392595976e+10	100	R_5SAsl3ourfTE2ml	20	1		1		2		2		2		1.619	3.9	5.45	2	58	46	47	56	50	0.761	4.89	6.128	2	57	80	81	82	72	1.482	12.37	13.338	3	54	79	79	80	72	1.268	5.407	6.464	2	61	77	79	82
1.392598592e+10	1.392598664e+10	100	R_4wgDtvRiF7QPOQX	23	1		1		2		2		2		0	0	3.081	0	79	72	70	76	80	0	0	4.265	0	68	85	85	86	84	0	0	4.716	0	78	72	90	79	82	0	0	4.631	0	77	74	85	85
1.392614042e+10	1.392614255e+10	100	R_6swmTnv4fsk9QD7	26	1		1		1	Social anxiety disorder	2		2		0	0	11.14	0	53	56	61	57	54	0	0	11.387	0	58	58	58	64	64	0	0	10.712	0	61	56	57	61	66	0	0	18.025	0	54	57	64	60
1.392624703e+10	1.392624807e+10	100	R_8N5o3D9vJLaMFVf	21	2		1		2		2		2		0	0	8.611	0	55	75	76	68	68	0	0	4.966	0	83	81	73	73	74	0	0	6.522	0	77	75	73	70	71	0	0	6.578	0	86	90	89	68
1.392583485e+10	1.392583488e+10	9	R_2n9nQ0Fe2IydrMF	23	2		1		2		2		2
1.392651221e+10	1.392651406e+10	100	R_8l9pm6Ks9e8C92P	21	2		1		2		2		2		0	0	13.856	0	33	62	54	30	17	0	0	13.641	0	19	60	52	26	12	0	0	13.082	0	28	58	52	31	26	0	0	14.013	0	25	59	53	28
1.392652281e+10	1.392652601e+10	100	R_4Eoyja0AtTu7onR	23	2		1		2		1	Dyslexia	2		0	0	51.515	0	41	39	25	19	39	0	0	16.529	0	57	52	82	84	56	0	0	20.451	0	59	52	86	83	59	3.713	3.713	25.824	1	58	53	86	86
1.392658762e+10	1.392658844e+10	100	R_2yjAgYdDDGPFB8d	20	1		1		2		2		2		1.263	1.263	13.04	1	34	36	32	37	21	16.778	16.778	24.109	1	39	37	34	19	34	1.215	1.215	11.018	1	59	62	61	62	37	1.099	1.099	7.926	1	34	38	35	69
1.392665418e+10	1.392665559e+10	100	R_4b19qOkiMuJnQGJ	20	2		1		2		2		2		2.202	2.202	6.399	1	57	68	64	64	56	1.938	1.938	5.6	1	57	63	65	65	48	2.635	2.635	6.401	1	58	67	64	64	60	0	0	11.463	0	60	76	80	77
1.392650074e+10	1.392650116e+10	55	R_57CFrwE9pi8lyNu	20	2		1		3		3		2		0.574	13.974	15.103	8	62	71	40	66	79	2.757	16.61	17.725	5	44	71	62	64	35	1.125	12.12	12.9	4	58	61	73	76	80
1.392719218e+10	1.392719387e+10	100	R_2q6bFHkh3jWNLIB	31	2		1		1	ADHD	1	I dont know if adhd is neuro- and psychological	2		0.764	11.401	12.279	2	36	30	89	85	87	0.947	5.01	12.703	2	37	52	79	77	83	0.822	5.807	11.452	3	70	65	91	97	88	1.518	7.837	12.169	2	58	36	62	63
1.392665407e+10	1.392665411e+10	13	R_8K9mf366mMLM9Kw	20	2		1		2		2		2																				1.062	4.81	6.273	8
1.392728248e+10	1.39272841e+10	100	R_7ya3lZCroyIxQvT	20	2		1		2		2		2		0	0	15.35	0	50	50	80	69	73	0	0	14.114	0	50	50	78	69	72	0	0	12.895	0	52	49	72	63	74	0	0	14.084	0	50	51	69	69
1.392728649e+10	1.392728785e+10	100	R_2k4FWT6TZKXFlC5	24	3		1		3		2		2		0.914	0.914	3.024	1	63	72	78	71	66	1.269	1.269	6.596	1	62	81	82	71	54	1.578	1.578	6.688	1	55	77	77	72	56	1.654	1.654	8.335	1	50	58	66	55
1.392744756e+10	1.392745278e+10	100	R_8Rv8130k3QpIyiJ	18	2		1		2		2		2		0.957	23.33	24.378	3	36	39	39	38	42	1.105	28.288	29.069	12	55	56	57	58	57	0.985	22.258	23.126	4	69	73	72	71	78	0.897	72.128	73.012	5	76	82	82	72
1.392769813e+10	1.392770319e+10	100	R_2diNrNOyGsmwyiZ	20	2		1		2		1	ADHD	1	eczema	1.255	11.173	11.408	2	43	54	60	48	45	1.452	1.452	12.111	1	49	55	56	55	44	0	0	1.596	0	55	54	55	58	40	0.708	6.012	10.909	2	43	54	54	54
1.392712086e+10	1.392712094e+10	13	R_2ril1JHm9nFGibh	48	2		1		2		2		2
1.392712068e+10	1.392712111e+10	13	R_2ItSOfXmq3cSDG5	52	2		1		2		2		2		9.503	9.503	11.387	1
1.392712034e+10	1.392712182e+10	99	R_1A5vgwh7Kjh5VcJ	25	2		1		2		2		2		0.671	11.716	12.85	2	72	72	72	73	61	1.066	11.812	12.816	2	75	77	73	79	72	0.768	12.015	12.906	2	73	78	81	81	73	1.549	13.163	14.248	3	76	75	74	73
1.392712104e+10	1.392712219e+10	13	R_4vk8HZefFQA6DBI	41	2		1		2		2		2
1.392712381e+10	1.392712555e+10	94	R_1wgf2sPCOis3Nrq	41	2		1		2		2		2		3.337	22.101	23.301	4	88	85	100	98	100	1.205	13.569	14.538	2	73	74	69	70	67	4.701	12.093	40.568	6	66	71	74	73	73	1.011	1.011	2.058	1	63	64	66	67
1.392712588e+10	1.392712636e+10	28	R_38YgwNcSKc8yqDv	52	1		2	I don't have a specific culture that I identify with.	2		2		2											3.312	28.37	29.001	10	80	80	79	79	68
1.392719734e+10	1.392719741e+10	13	R_4fVLBsDImE1zX9h	23	2		1		2		2		2
1.39279004e+10	1.392790251e+10	100	R_5TPsMfRqsbvWZwd	33	2		1		1	Depression and personality disorder	2		2		1.603	17.839	18.654	3	0	56	62	63	0	1.08	13.464	15.281	2	43	54	54	54	0	1.521	2.272	17.992	2	24	55	58	60	0	1.495	12.963	13.646	2	0	39	37	42
1.392795936e+10	1.392796194e+10	100	R_43UF3qy7TmE3E2z	20	2		1		2		2		2		0.978	4.394	5.421	3	24	38	33	30	28	0.821	9.453	10.551	3	28	61	74	84	87	4.951	79.589	80.423	9	81	58	81	93	82	0.755	4.299	5.41	2	36	40	23	4
1.392796628e+10	1.392796811e+10	98	R_6gNR5DipNXL3DyU	20	1		1		2		2		2		0	0	103.296	0	57	66	76	66	66	0	0	19.185	0	59	66	42	60	56	0	0	27.397	0	59	65	81	72	68	0	0	15.268	0	69	63	78	70
1.392857286e+10	1.392857495e+10	100	R_1rHS6V8SUsrW3GQ	23	1		1		2		2		2		0	0	6.787	0	80	66	79	82	80	0	0	7.661	0	87	73	82	73	68	0	0	9.617	0	84	79	79	83	87	0	0	7.793	0	78	64	65	70
1.392902207e+10	1.392902408e+10	100	R_3gyvxksIbemrlYt	20	2		1		2		2		2		0	0	14.188	0	54	60	95	76	74	0	0	13.027	0	55	64	79	73	63	8.245	8.245	8.649	1	51	63	65	55	50	0	0	12.661	0	63	76	76	69
1.392911322e+10	1.392911417e+10	100	R_8hFVQKl5B40ERjj	21	2		1		2		2		2		0	0	7.942	0	73	62	75	78	62	0	0	4.55	0	70	58	69	73	66	0	0	4.568	0	61	56	58	58	64	0	0	3.655	0	56	55	64	68
1.39291682e+10	1.392917033e+10	100	R_2ds5P9Dbsk37t9S	25	2		2	Dutch, Swiss and Surinamese	1	PTSD, depression with psychotic symptoms, social anxiety disorder	2		1	Psoriasis (only on head)	0	0	24.178	0	46	62	64	37	33	0	0	12.913	0	37	64	64	38	38	0	0	14.402	0	40	66	67	43	42	0	0	14.364	0	39	62	63	37
1.39291697e+10	1.392917349e+10	100	R_438Zixo7bJCcUNz	22	3		1		2		1	Autism Spectrum Disorder	2		5.521	5.521	17.254	1	20	43	42	26	0	3.424	3.424	15.703	1	40	44	46	31	24	2.711	2.711	14.476	1	42	44	54	29	36	3.725	20.598	21.209	4	6	54	47	14
1.392892206e+10	1.392892218e+10	9	R_8mLZjuI9dG7yvFT	22	2		1		1	Personality disorder and eating disorder	2		1	eczema
1.392959453e+10	1.392959605e+10	100	R_2yaqVKTTuOR8tKp	20	1		1		2		2		2		11.007	11.007	11.365	1	86	74	72	77	89	0	0	11.198	0	82	71	78	79	78	0	0	5.555	0	85	77	84	88	85	31.279	31.279	32.95	1	74	70	76	72
1.392962667e+10	1.392962844e+10	100	R_4BRhiFoAltFkdoI	20	2		1		2		2		2		2.791	2.791	14.798	1	47	50	55	49	45	1.484	1.484	12.57	1	43	33	57	47	46	1.472	1.472	12.751	1	41	36	60	46	45	1.449	1.449	13.269	1	45	33	60	45
1.392968154e+10	1.392968315e+10	100	R_1qCHzLBje2vIpUZ	21	2		1		2		2		2		1.337	12.659	13.174	2	69	77	78	80	83	2.156	2.156	13.968	1	74	75	76	77	79	2.434	2.434	15.398	1	67	72	72	72	78	1.673	1.673	12.786	1	76	71	78	80
1.392969758e+10	1.392969919e+10	100	R_2oAwjmevdFqwMEE	22	1		1		2		2		2		19.447	19.447	53.383	1	64	63	76	72	66	0	0	17.76	0	58	65	70	69	67	0	0	20.88	0	54	61	62	61	57	0	0	16.117	0	62	65	65	69
1.393011311e+10	1.393011482e+10	100	R_2E7pSndzrx56mWb	21	2		1		1	Other specified psychotrauma- or stressor-related disorder	1	ADHD	2		1.134	1.134	8.949	1	74	73	72	58	69	0.802	0.802	8.068	1	75	75	75	74	75	0.757	0.757	6.24	1	70	77	76	64	70	1.745	1.745	12.508	1	50	78	78	78
1.3930116e+10	1.393012102e+10	100	R_2h4Micwi10fQn0K	25	3		1		2		3		2		12.136	12.136	12.747	1	75	86	81	85	84	1.767	1.767	11.375	1	75	69	84	78	79	2.351	2.351	13.769	1	85	77	84	86	85	1.614	12.191	12.781	2	90	76	85	86
1.393021191e+10	1.393021415e+10	100	R_2jiyRa6OzOE3F9D	21	2		1		2		2		2		0.66	12.528	13.239	3	66	65	90	86	82	4.437	4.685	16.169	2	66	58	80	83	80	0.901	13.501	14.78	2	63	58	78	82	71	5.181	22.746	25.793	8	77	56	83	89
1.393021847e+10	1.393021976e+10	100	R_2FSj33spv5bZiEx	20	2		1		2		2		2		2.583	16.413	16.775	2	40	68	55	55	22	2.111	2.111	18.458	1	32	32	31	30	24	1.744	1.744	13.357	1	48	30	69	60	56	1.971	1.971	16.132	1	38	39	61	55
1.393024556e+10	1.393024656e+10	100	R_2jnRCwJY7LZctjz	20	2		1		2		2		2		2.962	2.962	3.874	1	54	52	57	53	61	3.077	4.195	5.35	2	62	58	88	84	68	6.113	6.113	6.861	1	52	50	97	94	77	3.8	3.8	5.439	1	59	51	85	86
1.393090249e+10	1.39309042e+10	100	R_7Y3NItT1qKfPu9e	22	2		1		2		2		2		1.154	1.154	11.733	1	89	94	100	100	88	0.935	0.935	3.452	1	0	77	55	54	74	1.3	1.3	12.25	1	100	100	100	100	100	1.215	1.215	5.067	1	73	81	91	91
1.393098325e+10	1.393098605e+10	100	R_5hseMkRtarASv8r	28	2		1		3		2		2		0	0	16.318	0	58	55	70	70	71	0	0	12.585	0	59	58	75	75	71	0	0	56.019	0	57	62	77	77	65	0	0	12.077	0	55	62	70	70
1.393107871e+10	1.393107973e+10	100	R_2jE7UAteGD8lAHR	20	2		1		2		2		2		1.821	1.821	11.834	1	59	70	77	76	68	1.952	1.952	11.746	1	66	62	70	70	63	2.841	2.841	13.052	1	69	67	81	79	62	2.333	2.333	12.094	1	64	63	81	82
1.393126216e+10	1.393126353e+10	100	R_5Pk7W8lEf4Ca6Rm	22	2		1		1	Major depressive disorder	2		2		0	0	10.13	0	57	69	85	72	61	0	0	10.95	0	54	79	64	57	54	0	0	11.822	0	59	81	64	60	55	0	0	11.684	0	57	78	67	57
1.393143861e+10	1.393144114e+10	100	R_8zSnnMKbIVsXd5m	27	2		1		2		2		2		0	0	13.079	0	38	53	63	45	35	0	0	13.172	0	41	53	61	42	40	0	0	13.219	0	40	56	59	40	38	0	0	14.801	0	41	55	65	42
1.393144579e+10	1.393144699e+10	100	R_23xQdojFfr6wSml	24	1		1		2		2		2		1.076	1.076	11.529	1	71	86	94	87	91	0.971	0.971	11.222	1	79	75	71	67	84	1.061	11.062	11.1	2	76	82	93	94	91	0.945	8.798	9.631	2	66	83	93	84
1.393204383e+10	1.393204562e+10	100	R_7BtVXGXC6AoN8q9	18	1		1		2		2		2		0	0	13.04	0	45	29	47	51	48	0	0	13.917	0	70	53	67	70	71	0	0	14.679	0	54	33	45	54	54	0	0	25.958	0	50	24	45	56
1.393219826e+10	1.393220016e+10	100	R_8lK4pO5L0PLx5Vo	20	2		1		2		2		2		7.435	7.435	17.636	1	61	67	75	69	64	1.947	3.469	12.876	3	61	67	73	68	64	1.782	1.782	12.847	1	57	66	74	72	66	7.968	7.968	20.299	1	57	78	90	83
1.393115174e+10	1.393168141e+10	9	R_2QcxsCQxE9Ojei5	24	2		1
1.393229693e+10	1.393235281e+10	100	R_2RV2g48fbxbyb2p	20	2		1		1	chronical depression	2		2		0	0	6.394	0	53	54	54	44	43	0	0	3.444	0	53	45	54	44	55	0	0	6.966	0	39	54	62	53	57	0	0	11.961	0	64	79	77	82
1.393253484e+10	1.393253635e+10	100	R_8U4Worfd122cMyV	22	1		1		2		2		2		0	0	11.654	0	50	60	72	64	65	0	0	11.83	0	50	58	67	62	53	0	0	23.522	0	48	64	56	61	61	0	0	11.858	0	51	64	76	70
1.393261781e+10	1.393262026e+10	100	R_52tUl9zSfbLo4WR	23	2		1		2		2		2		0	0	15.802	0	50	50	60	56	53	0	0	8.137	0	50	50	71	58	53	0	0	8.247	0	52	50	67	54	52	0	0	13.436	0	51	50	60	57
1.393263505e+10	1.393263692e+10	100	R_5rGxapB32Maj1zo	21	2		1		1	depression/social anxiety (niet meer in behandeling)	2		2		0	0	13.44	0	62	92	79	79	80	0	0	16.719	0	62	50	74	76	79	0	0	25.482	0	58	49	58	75	76	0	0	12.742	0	66	85	83	85
1.393263749e+10	1.393263902e+10	100	R_2Ld0IgVT2hfM6SP	21	2		1		2		2		2		0	0	5.928	0	55	62	63	63	61	0	0	16.892	0	54	67	57	57	55	0	0	6.409	0	57	87	75	66	68	0	0	13.8	0	56	41	65	74
1.393271464e+10	1.393271617e+10	100	R_54adM1ZxtbcqGmR	21	2		1		2		2		2		0	0	18.039	0	60	64	85	86	66	5.014	23.767	24.191	3	53	70	64	64	54	5.322	5.322	16.595	1	52	62	77	78	64	5.059	5.059	14.001	1	56	59	67	68
1.393281544e+10	1.393281719e+10	100	R_2dFHcYgn2mOUilR	19	2		1		2		2		2		2.324	13.085	13.402	2	58	68	69	66	60	2.074	2.074	13.265	1	57	64	67	57	59	4.645	98.914	99.254	3	55	54	59	54	54	2.573	14.962	17.342	2	53	62	74	59
1.39328934e+10	1.393289488e+10	100	R_2mdUAJRM8NR1NVT	20	2		1		2		2		2		1.046	1.046	6.993	1	53	50	55	55	55	0.895	0.895	5.816	1	54	51	55	55	57	1.018	1.018	6.449	1	51	50	56	56	57	1.748	1.748	11.738	1	50	50	55	55
1.393305973e+10	1.393306117e+10	100	R_74Sg0yS9JR1IZIl	24	2		1		1	ADHD & OCD	1	ADHD	2		1.267	1.267	5.271	1	50	49	39	38	41	1.206	1.206	5.639	1	49	48	47	46	41	5.758	5.758	17.157	1	50	50	38	37	25	1.184	1.184	12.969	1	32	40	31	18
1.393313106e+10	1.393313236e+10	100	R_5JLvBR1r0TNxavn	22	1		1		2		2		2		2.268	2.268	12.602	1	71	71	81	82	87	2.11	2.11	12.6	1	80	79	84	87	90	1.707	1.707	8.44	1	78	81	85	88	94	0.707	0.707	11.277	1	77	79	84	85
1.393313283e+10	1.393313467e+10	100	R_3bPbImQo7DmQuid	24	2		1		2		2		2		2.728	2.728	14.943	1	79	75	77	86	82	2.24	2.24	19.041	1	75	63	68	77	69	2.191	2.191	15.997	1	81	77	79	87	81	2.627	2.627	13.861	1	27	44	30	24
1.393392678e+10	1.393392868e+10	100	R_3FsLawYSGjKexC8	22	2		1		2		2		2		1.544	1.544	11.7	1	65	66	67	69	70	1.533	13.685	35.44	2	71	73	77	78	77	1.219	1.219	12.825	1	61	65	70	72	70	2.025	2.025	12.844	1	68	68	69	70
1.393403302e+10	1.393403439e+10	100	R_8uBelPTtsNnpzc5	19	2		1		2		2		2		1.218	10.446	11.386	2	60	64	59	50	55	1.188	7.2	11.256	3	65	59	69	81	75	2.647	21.17	22.173	9	45	54	75	75	72	1.201	1.201	12.233	1	72	63	77	91
1.393409658e+10	1.39340989e+10	100	R_3KIumjACfQC9Shj	25	1		1		1	borderline personality disorder	2		2		0	0	11.967	0	18	42	27	9	8	22.438	22.438	22.864	1	13	69	18	11	0	0	0	12.501	0	0	68	16	0	0	13.959	13.959	14.344	1	21	65	34	12
1.393426445e+10	1.393426616e+10	100	R_2LRyVXN9Ol4Y4zT	21	1		1		2		2		2		1.06	1.06	9.75	1	57	58	69	71	73	1.216	1.216	10.761	1	55	60	66	68	64	0.972	0.972	11.818	1	54	62	72	73	67	0.984	0.984	12.066	1	57	60	70	71
1.39343494e+10	1.393435181e+10	100	R_4RwOLPsu5XaMPTW	22	1		1		2		2		2		6.379	6.379	17.094	1	50	46	77	79	80	3.151	7.89	15.733	3	49	61	64	61	65	1.381	1.381	13.021	1	51	66	68	67	66	11.062	312.962	324.769	5	51	53	66	68
1.393435835e+10	1.393436008e+10	100	R_1y7MimaBsNf6Fkv	22	2		1		2		2		2		2.318	2.318	12.213	1	34	41	41	39	28	0	0	16.754	0	46	53	48	48	21	1.175	1.175	12.344	1	31	43	44	40	30	1.03	1.03	12.298	1	38	42	44	40
1.393489566e+10	1.393489759e+10	100	R_8HjGhYNnmDbRg6h	21	2		1		2		2		2		1.174	1.174	14.74	1	73	78	81	76	79	1.247	1.247	12.759	1	84	74	87	80	80	13.108	13.108	25.173	1	76	71	100	82	85	1.583	1.583	13.013	1	77	73	96	81
1.393496933e+10	1.393497155e+10	100	R_4HfW1OxAVFoHITT	21	2		1		2		2		2		0	0	11.973	0	56	42	56	62	32	0	0	11.886	0	44	26	54	55	26	0	0	11.163	0	45	27	55	58	28	0	0	11.332	0	45	30	55	57
1.393505477e+10	1.39350569e+10	100	R_3b0CEwhAwqZwXp8	23	1		1		1	ADHD	2		2		1.109	1.109	9.357	1	58	57	69	76	56	1.031	1.031	4.71	1	60	44	62	63	70	0.706	0.706	7.051	1	56	64	73	83	64	1.256	1.256	10.884	1	55	68	69	64
1.393507455e+10	1.393507655e+10	100	R_5dPOBwSBy7qjezz	22	2		1		2		2		2		1.28	2.197	13.374	2	46	57	51	51	0	1.449	2.832	15.43	2	40	45	37	38	5	2.068	25.016	26.615	6	27	44	33	29	7	1.544	13.336	14.563	2	59	62	71	65
1.393522402e+10	1.393522539e+10	100	R_2dHAuiT7jwpNMFV	21	1		1		1	ADHD	2		2		0	0	13.592	0	55	55	58	53	34	0	0	12.812	0	38	38	37	33	23	0	0	12.064	0	53	58	57	63	55	0	0	12.947	0	46	53	57	52
1.393522497e+10	1.393522723e+10	100	R_8L5UkagZuUQ9rto	27	1		1		2		2		1	Lichen Planus	0	0	9.648	0	67	65	70	72	69	0	0	10.998	0	69	61	70	65	68	0	0	11.817	0	42	65	56	61	50	11.777	11.777	12.971	1	57	56	63	58
1.393529433e+10	1.393529591e+10	100	R_8us1N0PL4GvpKB0	21	2		2	Chinese	1	persistent depressive disorder	2		2		0.892	0.892	10.775	1	45	64	47	51	42	1.107	1.107	12.987	1	39	55	53	48	42	1.252	1.252	11.871	1	0	75	62	43	55	1.106	1.106	12.133	1	47	66	55	52
1.393538896e+10	1.393539082e+10	100	R_82tkaV9PVrkVFuJ	22	2		1		2		2		1	Rosacea	0.873	0.873	11.066	1	91	80	90	90	87	0.806	0.806	5.593	1	87	76	92	92	89	0.808	0.808	5.942	1	85	70	84	84	87	0.943	0.943	5.524	1	78	71	89	89
1.393556509e+10	1.39355668e+10	100	R_8IElbHGLCAI5Lrr	21	1		1		2		2		1	atopical dermatitis, or generally known as eczema (full body)	0	0	7.165	0	47	53	52	44	41	0	0	10.955	0	52	55	56	58	42	0	0	10.751	0	46	54	48	41	46	0	0	23.488	0	51	58	60	60
1.3934969e+10	1.393496909e+10	9	R_7KT1Xrb71iasMpx	20	1		1		2		2		2
1.39349748e+10	1.39349759e+10	24	R_2h6F7pRWI8HbvuE	20	1		1		2		2		2
1.393497668e+10	1.393497685e+10	23	R_51bpHiGWfO16IZD	20	2		1		3		2		2		0	0	17.601	0	51	31	87	88	53																			0	0	12.202	0
1.393559095e+10	1.393559259e+10	100	R_2DnfiZTqDQkl7Va	21	2		1		2		2		2		0	0	6.018	0	63	76	86	76	62	0	0	20.844	0	52	53	86	80	64	0.499	0.499	7.422	1	53	71	81	72	62	2.135	2.135	11.679	1	54	70	81	73
1.393564697e+10	1.393564935e+10	100	R_8yzicTZ4GymggcV	21	2		1		2		1	ADHD	2		3.26	3.26	14.821	1	72	72	91	93	86	0	0	17.902	0	63	78	73	67	71	0	0	15.704	0	63	77	86	91	91	0	0	14.305	0	70	76	74	70
1.393565081e+10	1.393565226e+10	100	R_2C9gmLXpHjYsCAD	22	2		1		2		2		2		0	0	10.935	0	84	50	87	87	87	0	0	11.024	0	72	35	69	72	80	0	0	13.961	0	83	52	87	88	78	0	0	13.499	0	88	42	79	83
1.393573663e+10	1.393573858e+10	100	R_8P0JvKZ087eiIny	21	2		1		2		2		2		0	0	4.576	0	33	40	62	67	52	0	0	15.503	0	52	38	66	74	56	0	0	13.121	0	44	53	58	68	54	0	0	10.257	0	44	35	69	68
1.393580689e+10	1.393580871e+10	100	R_8SKwDbElAQNLXRD	19	2		1		2		2		2		0	0	8.405	0	71	85	75	60	70	0	0	16.13	0	72	76	72	63	66	0	0	14.181	0	78	100	80	81	92	0	0	10.472	0	85	100	79	79
1.393581604e+10	1.393581747e+10	100	R_82KCs2KZz9BEzHq	24	1		1		2		2		2		2.047	50.497	57.215	3	58	73	68	61	60	0.735	0.735	3.401	1	59	68	65	60	54	1.212	1.212	4.182	1	55	69	65	59	62	8.589	8.589	9.396	1	66	76	67	65
1.393589603e+10	1.393590048e+10	100	R_2v8iEVypjLIzVYd	20	2		1		2		2		2		0	0	13.073	0	42	58	73	44	32	0	0	13.163	0	48	60	77	44	42	0	0	18.121	0	43	60	80	34	32	0	0	14.098	0	50	55	76	46
1.393591108e+10	1.39359127e+10	100	R_2P5n8oH8R0fAOQG	22	2		1		2		2		2		0	0	5.276	0	83	87	85	84	82	0	0	9.752	0	92	94	94	92	92	0	0	11.531	0	85	88	89	91	92	0	0	10.838	0	87	83	87	87
1.393592038e+10	1.393592223e+10	100	R_8UXSJleobL7pXFn	21	1		1		2		2		2		11.952	11.952	34.337	1	57	62	69	65	56	0	0	41.047	0	62	69	82	74	69	12.171	18.38	24.467	2	55	48	65	62	56	0	0	19.909	0	58	58	79	75
1.393592221e+10	1.393592442e+10	100	R_8IydBBIyKZhXWel	23	2		1		2		2		2		4.305	4.305	12.324	1	44	45	66	62	42	10.049	32.919	35.486	2	58	36	80	80	61	3.414	14.814	18.549	2	44	35	69	70	59	0	0	57.938	0	43	44	70	72
1.393611817e+10	1.393611911e+10	100	R_8XD0xGFKHt9JFPX	20	2		1		2		2		2		0	0	4.444	0	55	64	53	63	61	0	0	4.649	0	57	68	44	36	35	0	0	6.503	0	58	68	69	67	78	0	0	10.785	0	43	53	42	48
1.39356679e+10	1.39356685e+10	55	R_2TQWtZ5tUKmH9gp	19	2		1		2		2		2		12.751	12.751	15.991	1	42	50	63	59	14										11.817	11.817	13.528	1	45	50	61	54	18
1.39364432e+10	1.393650693e+10	100	R_8QPMrhFR7Oh5nIh	20	1		1		2		2		2		0	0	5.801	0	79	64	91	91	70	0	0	4.854	0	69	58	93	83	60	0	0	14.764	0	91	67	95	95	58	0	0	6.044	0	64	59	92	92
1.393651678e+10	1.393651803e+10	100	R_2kNO1BzDhIO1bI3	22	1		1		2		2		2		0	0	7.669	0	52	58	57	61	57	0	0	6.319	0	55	54	57	54	53	0	0	18.318	0	53	52	55	53	43	0	0	12.2	0	53	55	52	52
1.393653937e+10	1.393654117e+10	100	R_8Yyb6hf0YIzXhr5	22	2		1		2		2		2		0.845	0.845	7.8	1	54	52	55	55	56	0.98	0.98	6.456	1	54	53	61	59	56	0.76	0.76	12.571	1	57	58	59	60	56	11.344	11.344	24.206	1	63	53	63	62
1.393653517e+10	1.393654707e+10	100	R_29s4fE4Vh0Z9eSn	22	1		1		2		2		2		2.397	2.397	12.901	1	46	41	59	54	46	1.925	1.925	15.115	1	44	44	43	35	42	0.79	0.79	10.365	1	43	48	35	39	29	3.593	3.593	14.73	1	26	44	36	26
1.393661157e+10	1.393661364e+10	100	R_2IeA8ISBUnqTX8t	22	2		1		2		2		2		1.035	1.035	11.849	1	50	70	71	73	77	2.345	13.163	13.754	2	52	71	71	74	72	1.509	1.509	13.08	1	48	64	72	74	76	17.942	17.942	32.371	1	49	50	69	69
1.393669095e+10	1.393669292e+10	100	R_25QrMy05JGyGdh9	22	2		1		2		2		2		1.661	1.661	10.807	1	69	79	70	70	71	2.901	2.901	14.237	1	57	76	56	55	54	1.605	13.035	17.255	2	77	81	75	77	78	94.755	94.755	104.148	1	76	90	78	79
1.393694144e+10	1.393694249e+10	100	R_8FSwiXa06bNKimB	24	1		1		2		2		2		0	0	11.805	0	60	66	78	74	81	0	0	6.747	0	82	93	93	95	92	0	0	6.609	0	72	83	85	87	91	0	0	5.292	0	72	73	87	89
1.393710856e+10	1.39371099e+10	100	R_2n31UfmhTso1zvi	21	2		1		1	Depression	2		2		0	0	13.698	0	54	50	57	58	58	0	0	12.654	0	63	35	68	58	58	0	0	8.106	0	57	36	63	62	56	0	0	16.632	0	59	35	58	59
1.393712393e+10	1.393712598e+10	100	R_8mJCfgL5bxLxGHK	24	2		2	Dutch/Moroccan	1	ADD	1	ADD	2		13.196	13.823	14.688	2	18	75	36	19	17	0	0	13.278	0	56	73	75	63	62	0	0	16.205	0	24	62	65	29	25	0	0	14.342	0	66	73	75	64
1.393721129e+10	1.393721269e+10	100	R_848Ofdb0MZ2PSw1	21	2		1		2		2		2		0	0	12.266	0	10	23	71	14	14	3.555	3.555	14.483	1	5	33	38	21	13	2.006	2.006	12.564	1	26	40	42	25	25	1.54	11.408	11.77	2	32	38	39	21
1.39372301e+10	1.393723256e+10	100	R_2GWFsbWK7QiQMG7	19	2		1		1	Adhd	2		2		6.319	35.655	36.424	3	46	63	62	52	4	1.381	21.608	22.1	5	50	60	59	51	1	3.158	21.988	22.436	9	33	49	37	37	0	0.862	12.794	13.727	5	49	58	43	44
1.393728484e+10	1.393728974e+10	100	R_8p0Z7jazfREicMx	22	2		1		1	ADHD	2		1	Eczema	1.619	1.619	11.728	1	78	74	78	78	67	19.63	19.63	31.997	1	70	64	77	79	64	2.727	2.727	12.805	1	80	70	80	78	86	60.012	859.652	866.944	3	75	58	75	74
1.393738683e+10	1.393744693e+10	100	R_2Vs9w7JtFe19y6t	20	2		1		2		2		2		0	0	14.195	0	37	59	76	44	34	14.06	14.06	14.656	1	49	70	76	73	78	0	0	53.877	0	54	66	73	77	78	0	0	13.255	0	60	68	78	78
1.393741218e+10	1.393745414e+10	100	R_82G0iGt09vkMExz	19	2		1		1	ADD	2		2		0	0	19.068	0	57	51	71	63	75	0	0	8.379	0	55	53	66	65	73	0	0	62.697	0	50	43	55	51	51	0	0	15.833	0	68	27	69	69
1.393754155e+10	1.393754264e+10	100	R_2R8WJzJjv5gOUZq	24	2		1		2		2		2		0	0	17.662	0	82	64	79	85	68	0	0	6.645	0	66	74	74	66	64	0	0	7.965	0	60	60	59	59	58	0	0	12.439	0	67	74	89	79
1.39375663e+10	1.393756917e+10	100	R_2MujfGypy0lbxO7	25	1		1		1	ADHD	2		2		0	0	11.566	0	30	29	29	25	18	0	0	51.177	0	24	33	27	24	19	0	0	13.457	0	30	33	33	21	30	0	0	21.051	0	26	27	28	28
1.393764084e+10	1.393764298e+10	100	R_2v55QbEMtB0qkXD	21	2		1		2		2		2		0	0	7.045	0	65	67	67	68	68	0	0	7.48	0	72	73	75	77	76	0	0	11.143	0	94	96	96	97	98	0	0	6.631	0	88	90	89	89
1.393797225e+10	1.393797394e+10	100	R_8syNLsdvp5WE9rL	21	2		1		2		2		2		0	0	12.697	0	60	58	65	66	63	0	0	16.638	0	68	60	81	71	72	0	0	14.682	0	61	59	64	65	58	0	0	13.865	0	70	58	77	75
1.393818454e+10	1.393818603e+10	100	R_88RESbUsoqiZ2CN	24	2		1		2		2		2		0.971	0.971	4.603	1	44	60	73	74	65	2.694	2.694	13.73	1	56	72	82	82	58	1.331	1.331	6.919	1	41	56	81	81	67	14.172	14.172	26.246	1	48	54	95	96
1.393832221e+10	1.393832454e+10	100	R_250nMNHlqkHTKmd	22	1		2	Dutch-Surinamese-Indian	3		3		2		2.627	4.484	14.087	3	62	56	58	63	63	1.223	2.509	6.064	3	63	55	62	59	68	2.098	7.771	9.101	2	60	55	60	65	62	17.533	17.533	23.134	1	60	55	60	61
[truncated: 352 more columns]
