# Supplementary material for: Longing for touch and CT-optimal touch perception after interpersonal trauma
Source: PLoS One. 2025 Oct 27;20(10):e0333079. doi: 10.1371/journal.pone.0333079 (PMC12558537; doi:10.1371/journal.pone.0333079)
Supplement: S2 File — (ZIP) [file pone.0333079.s002.zip › S2 - Data and analyses/Study 1/Study 1_SPSS syntax.txt]

___________________________________________________________________________________________________________________________________________.
* 1. DATA CLEANING.

*Sort Process ascending and remove all participants with progress below 98 (n = 65).

*Note that PPN were computed while process was still sorted as ascending, but after the participants with incomplete responses were removed.
      COMPUTE PPN = $Casenum.
      EXECUTE.

*After removing the participants with Process below 98, there are still 22 participants for whom Process is 100, but who have not filled out any questions.
*These participants need to be removed from the dataset as well.

*Male and non-binary participants need to be removed from the dataset as well (n = 57).

*Participants who did not indicate if they had been diagnosed with a psychological disorder also have to be removed (n = 2).

*PPN 1, 2, 106, 144, 180 and 208 need to be removed for incorrectly filling out the NLETQ (e.g., entering 99 or 9999 or 0 instead of 999 for questions that are not applicable).

        *Rename NLETQ variables.
         RECODE NLETQ_1_1_1 NLETQ_2_1_1 NLETQ_3_1_1 NLETQ_4_1_1 NLETQ_5_1_1 NLETQ_6_1_1 NLETQ_7_1_1 NLETQ_8_1_1 NLETQ_9_1_1 NLETQ_10_1_1 NLETQ_11_1_1
         NLETQ_12_1_1 NLETQ_13_1_1 NLETQ_14_1_1 NLETQ_15_1_1 NLETQ_16_1_1 NLETQ_17_1_1 NLETQ_18_1_1 NLETQ_19_1_1 NLETQ_20_1_1 NLETQ_21_1_1 NLETQ_22_1_1
         NLETQ_23_1_1 NLETQ_24_1_1 NLETQ_1_2_1 NLETQ_2_2_1 NLETQ_3_2_1 NLETQ_4_2_1 NLETQ_5_2_1 NLETQ_6_2_1 NLETQ_7_2_1 NLETQ_8_2_1 NLETQ_9_2_1 NLETQ_10_2_1
         NLETQ_11_2_1 NLETQ_12_2_1 NLETQ_13_2_1 NLETQ_14_2_1 NLETQ_15_2_1 NLETQ_16_2_1 NLETQ_17_2_1 NLETQ_18_2_1 NLETQ_19_2_1 NLETQ_20_2_1 NLETQ_21_2_1
         NLETQ_22_2_1 NLETQ_23_2_1 NLETQ_24_2_1 NLETQ_1_3_1 NLETQ_2_3_1 NLETQ_3_3_1 NLETQ_4_3_1 NLETQ_5_3_1 NLETQ_6_3_1 NLETQ_7_3_1 NLETQ_8_3_1     NLETQ_9_3_1
         NLETQ_10_3_1 NLETQ_11_3_1 NLETQ_12_3_1 NLETQ_13_3_1 NLETQ_14_3_1 NLETQ_15_3_1 NLETQ_16_3_1 NLETQ_17_3_1 NLETQ_18_3_1 NLETQ_19_3_1 NLETQ_20_3_1
         NLETQ_21_3_1 NLETQ_22_3_1 NLETQ_23_3_1 NLETQ_24_3_1 (999 = -99). 
         EXECUTE.

        RENAME VARIABLES(NLETQ_1_1_1 NLETQ_2_1_1 NLETQ_3_1_1 NLETQ_4_1_1 NLETQ_5_1_1 NLETQ_6_1_1 NLETQ_7_1_1 NLETQ_8_1_1
        NLETQ_9_1_1 NLETQ_10_1_1 NLETQ_11_1_1 NLETQ_12_1_1 NLETQ_13_1_1 NLETQ_14_1_1 NLETQ_15_1_1 NLETQ_16_1_1 NLETQ_17_1_1
        NLETQ_18_1_1 NLETQ_19_1_1 NLETQ_20_1_1 NLETQ_21_1_1 NLETQ_22_1_1 NLETQ_23_1_1 NLETQ_24_1_1 = NLETQ_F_1 NLETQ_F_2
        NLETQ_F_3 NLETQ_F_4 NLETQ_F_5 NLETQ_F_6 NLETQ_F_7 NLETQ_F_8 NLETQ_F_9 NLETQ_F_10 NLETQ_F_11 NLETQ_F_12 NLETQ_F_13
        NLETQ_F_14 NLETQ_F_15 NLETQ_F_16 NLETQ_F_17 NLETQ_F_18 NLETQ_F_19 NLETQ_F_20 NLETQ_F_21 NLETQ_F_22 NLETQ_F_23 NLETQ_F_24).

        VARIABLE LABELS
        NLETQ_F_1 '1. Suffering from a life threatening illness yourself (frequency)'
        NLETQ_F_2 '2. Split up or divorce of parents (frequency)'
        NLETQ_F_3 '3. Incest/sexual abuse during childhood (frequency)'
        NLETQ_F_4 '4. Physical abuse during childhood (frequency)'
        NLETQ_F_5 '5. Psychological (emotional) abuse during childhood (frequency)'
        NLETQ_F_6 '6. Severe accident (frequency)'
        NLETQ_F_7 '7. Miscarriage/stillbirth (frequency)'
        NLETQ_F_8 '8. Abortion (frequency)'
        NLETQ_F_9 '9. Sexual violence (not rape) by a known person (frequency)'
        NLETQ_F_10 '10. Sexual violence (not rape) by stranger (frequency)'
        NLETQ_F_11 '11. Rape by a known person (frequency)'
        NLETQ_F_12 '12. Rape by stranger (frequency)'
        NLETQ_F_13 '13. Physical violence by known person (frequency)'
        NLETQ_F_14 '14. Physical violence by stranger (frequency)'
        NLETQ_F_15 '15. Death of a good friend (frequency)'
        NLETQ_F_16 '16. Death of your partner (frequency)'
        NLETQ_F_17 '17. Death of a sibling (frequency)'
        NLETQ_F_18 '18. Death of father/mother (frequency)'
        NLETQ_F_19 '19. Death of child (frequency)'
        NLETQ_F_20 '20. Life threatening illness of parents/sibling/partner (frequency)'
        NLETQ_F_21 '21. Dismissal from work (frequency)'
        NLETQ_F_22 '22. Splitting up of a long relationship, divorce (frequency)'
        NLETQ_F_23 '23. Hitting bankruptcy/being sued for something (frequency)'
        NLETQ_F_24 '24. Destruction of house due to fire/ or a natural disaster (frequency)'

        RENAME VARIABLES(NLETQ_1_2_1 NLETQ_2_2_1 NLETQ_3_2_1 NLETQ_4_2_1 NLETQ_5_2_1 NLETQ_6_2_1 NLETQ_7_2_1 NLETQ_8_2_1 NLETQ_9_2_1
        NLETQ_10_2_1 NLETQ_11_2_1 NLETQ_12_2_1 NLETQ_13_2_1 NLETQ_14_2_1 NLETQ_15_2_1 NLETQ_16_2_1 NLETQ_17_2_1 NLETQ_18_2_1 NLETQ_19_2_1
        NLETQ_20_2_1 NLETQ_21_2_1 NLETQ_22_2_1 NLETQ_23_2_1 NLETQ_24_2_1 = NLETQ_A_1 NLETQ_A_2 NLETQ_A_3 NLETQ_A_4 NLETQ_A_5 NLETQ_A_6 NLETQ_A_7
        NLETQ_A_8 NLETQ_A_9 NLETQ_A_10 NLETQ_A_11 NLETQ_A_12 NLETQ_A_13 NLETQ_A_14 NLETQ_A_15 NLETQ_A_16 NLETQ_A_17 NLETQ_A_18 NLETQ_A_19 NLETQ_A_20
        NLETQ_A_21 NLETQ_A_22 NLETQ_A_23 NLETQ_A_24).

        *RECODE NLETQ_A_1 NLETQ_A_2 NLETQ_A_3 NLETQ_A_4 NLETQ_A_5 NLETQ_A_6 NLETQ_A_7
        NLETQ_A_8 NLETQ_A_9 NLETQ_A_10 NLETQ_A_11 NLETQ_A_12 NLETQ_A_13 NLETQ_A_14 NLETQ_A_15 NLETQ_A_16 NLETQ_A_17 NLETQ_A_18 NLETQ_A_19 NLETQ_A_20
        NLETQ_A_21 NLETQ_A_22 NLETQ_A_23 NLETQ_A_24 (0 = -99).

        MISSING VALUES NLETQ_A_1 NLETQ_A_2 NLETQ_A_3 NLETQ_A_4 NLETQ_A_5 NLETQ_A_6 NLETQ_A_7
        NLETQ_A_8 NLETQ_A_9 NLETQ_A_10 NLETQ_A_11 NLETQ_A_12 NLETQ_A_13 NLETQ_A_14 NLETQ_A_15 NLETQ_A_16 NLETQ_A_17 NLETQ_A_18 NLETQ_A_19 NLETQ_A_20
        NLETQ_A_21 NLETQ_A_22 NLETQ_A_23 NLETQ_A_24 (-99).

         VARIABLE LABELS
        NLETQ_A_1 '1. Suffering from a life threatening illness yourself (age)'
        NLETQ_A_2 '2. Split up or divorce of parents (age)'
        NLETQ_A_3 '3. Incest/sexual abuse during childhood (age)'
        NLETQ_A_4 '4. Physical abuse during childhood (age)'
        NLETQ_A_5 '5. Psychological (emotional) abuse during childhood (age)'
        NLETQ_A_6 '6. Severe accident (age)'
        NLETQ_A_7 '7. Miscarriage/stillbirth (age)'
        NLETQ_A_8 '8. Abortion (age)'
        NLETQ_A_9 '9. Sexual violence (not rape) by a known person (age)'
        NLETQ_A_10 '10. Sexual violence (not rape) by stranger (age)'
        NLETQ_A_11 '11. Rape by a known person (age)'
        NLETQ_A_12 '12. Rape by stranger (age)'
        NLETQ_A_13 '13. Physical violence by known person (age)'
        NLETQ_A_14 '14. Physical violence by stranger (age)'
        NLETQ_A_15 '15. Death of a good friend (age)'
        NLETQ_A_16 '16. Death of your partner (age)'
        NLETQ_A_17 '17. Death of a sibling (age)'
        NLETQ_A_18 '18. Death of father/mother (age)'
        NLETQ_A_19 '19. Death of child (age)'
        NLETQ_A_20 '20. Life threatening illness of parents/sibling/partner (age)'
        NLETQ_A_21 '21. Dismissal from work (age)'
        NLETQ_A_22 '22. Splitting up of a long relationship, divorce (age)'
        NLETQ_A_23 '23. Hitting bankruptcy/being sued for something (age)'
        NLETQ_A_24 '24. Destruction of house due to fire/ or a natural disaster (age)'

        RENAME VARIABLES(NLETQ_1_3_1 NLETQ_2_3_1 NLETQ_3_3_1 NLETQ_4_3_1 NLETQ_5_3_1 NLETQ_6_3_1 NLETQ_7_3_1 NLETQ_8_3_1 NLETQ_9_3_1 NLETQ_10_3_1
        NLETQ_11_3_1 NLETQ_12_3_1 NLETQ_13_3_1 NLETQ_14_3_1 NLETQ_15_3_1 NLETQ_16_3_1 NLETQ_17_3_1 NLETQ_18_3_1 NLETQ_19_3_1 NLETQ_20_3_1 NLETQ_21_3_1
        NLETQ_22_3_1 NLETQ_23_3_1 NLETQ_24_3_1 = NLETQ_I_1 NLETQ_I_2 NLETQ_I_3 NLETQ_I_4 NLETQ_I_5 NLETQ_I_6 NLETQ_I_7 NLETQ_I_8 NLETQ_I_9 NLETQ_I_10 NLETQ_I_11
        NLETQ_I_12 NLETQ_I_13 NLETQ_I_14 NLETQ_I_15 NLETQ_I_16 NLETQ_I_17 NLETQ_I_18 NLETQ_I_19 NLETQ_I_20 NLETQ_I_21 NLETQ_I_22 NLETQ_I_23 NLETQ_I_24).

        *RECODE NLETQ_I_1 NLETQ_I_2 NLETQ_I_3 NLETQ_I_4 NLETQ_I_5 NLETQ_I_6 NLETQ_I_7 NLETQ_I_8 NLETQ_I_9 NLETQ_I_10 NLETQ_I_11
        NLETQ_I_12 NLETQ_I_13 NLETQ_I_14 NLETQ_I_15 NLETQ_I_16 NLETQ_I_17 NLETQ_I_18 NLETQ_I_19 NLETQ_I_20 NLETQ_I_21 NLETQ_I_22 NLETQ_I_23 NLETQ_I_24 (0 = -99).

        *MISSING VALUES NLETQ_I_1 NLETQ_I_2 NLETQ_I_3 NLETQ_I_4 NLETQ_I_5 NLETQ_I_6 NLETQ_I_7 NLETQ_I_8 NLETQ_I_9 NLETQ_I_10 NLETQ_I_11
        NLETQ_I_12 NLETQ_I_13 NLETQ_I_14 NLETQ_I_15 NLETQ_I_16 NLETQ_I_17 NLETQ_I_18 NLETQ_I_19 NLETQ_I_20 NLETQ_I_21 NLETQ_I_22 NLETQ_I_23 NLETQ_I_24 (-99).

         VARIABLE LABELS
        NLETQ_I_1 '1. Suffering from a life threatening illness yourself (distress)'
        NLETQ_I_2 '2. Split up or divorce of parents (distress)'
        NLETQ_I_3 '3. Incest/sexual abuse during childhood (distress)'
        NLETQ_I_4 '4. Physical abuse during childhood (distress)'
        NLETQ_I_5 '5. Psychological (emotional) abuse during childhood (distress)'
        NLETQ_I_6 '6. Severe accident (distress)'
        NLETQ_I_7 '7. Miscarriage/stillbirth (distress)'
        NLETQ_I_8 '8. Abortion (distress)'
        NLETQ_I_9 '9. Sexual violence (not rape) by a known person (distress)'
        NLETQ_I_10 '10. Sexual violence (not rape) by stranger (distress)'
        NLETQ_I_11 '11. Rape by a known person (distress)'
        NLETQ_I_12 '12. Rape by stranger (distress)'
        NLETQ_I_13 '13. Physical violence by known person (distress)'
        NLETQ_I_14 '14. Physical violence by stranger (distress)'
        NLETQ_I_15 '15. Death of a good friend (distress)'
        NLETQ_I_16 '16. Death of your partner (distress)'
        NLETQ_I_17 '17. Death of a sibling (distress)'
        NLETQ_I_18 '18. Death of father/mother (distress)'
        NLETQ_I_19 '19. Death of child (distress)'
        NLETQ_I_20 '20. Life threatening illness of parents/sibling/partner (distress)'
        NLETQ_I_21 '21. Dismissal from work (distress)'
        NLETQ_I_22 '22. Splitting up of a long relationship, divorce (distress)'
        NLETQ_I_23 '23. Hitting bankruptcy/being sued for something (distress)'
        NLETQ_I_24 '24. Destruction of house due to fire/ or a natural disaster (distress)'
        
       *Missing values.
        * MISSING VALUES NLETQ_F_1 NLETQ_F_2 NLETQ_F_3 NLETQ_F_4 NLETQ_F_5 NLETQ_F_6 NLETQ_F_7 NLETQ_F_8 NLETQ_F_9 NLETQ_F_10 NLETQ_F_11
         NLETQ_F_12 NLETQ_F_13 NLETQ_F_14 NLETQ_F_15 NLETQ_F_16 NLETQ_F_17 NLETQ_F_18 NLETQ_F_19 NLETQ_F_20 NLETQ_F_21 NLETQ_F_22 NLETQ_F_23
         NLETQ_F_24 NLETQ_A_1 NLETQ_A_2 NLETQ_A_3 NLETQ_A_4 NLETQ_A_5 NLETQ_A_6 NLETQ_A_7 NLETQ_A_8 NLETQ_A_9 NLETQ_A_10 NLETQ_A_11 NLETQ_A_12
         NLETQ_A_13 NLETQ_A_14 NLETQ_A_15 NLETQ_A_16 NLETQ_A_17 NLETQ_A_18 NLETQ_A_19 NLETQ_A_20 NLETQ_A_21 NLETQ_A_22 NLETQ_A_23 NLETQ_A_24
         NLETQ_I_1 NLETQ_I_2 NLETQ_I_3 NLETQ_I_4 NLETQ_I_5 NLETQ_I_6 NLETQ_I_7 NLETQ_I_8 NLETQ_I_9 NLETQ_I_10 NLETQ_I_11 NLETQ_I_12 NLETQ_I_13 NLETQ_I_14
         NLETQ_I_15 NLETQ_I_16 NLETQ_I_17 NLETQ_I_18 NLETQ_I_19 NLETQ_I_20 NLETQ_I_21 NLETQ_I_22 NLETQ_I_23 NLETQ_I_24 (-99).
        *EXECUTE.

         RECODE NLETQ_F_1 NLETQ_F_2 NLETQ_F_3 NLETQ_F_4 NLETQ_F_5 NLETQ_F_6 NLETQ_F_7 NLETQ_F_8 NLETQ_F_9 
         NLETQ_F_10 NLETQ_F_11 NLETQ_F_12 NLETQ_F_13 NLETQ_F_14 NLETQ_F_15 NLETQ_F_16 NLETQ_F_17 NLETQ_F_18 
         NLETQ_F_19 NLETQ_F_20 NLETQ_F_21 NLETQ_F_22 NLETQ_F_23 NLETQ_F_24 NLETQ_A_1 NLETQ_A_2 NLETQ_A_3 
         NLETQ_A_4 NLETQ_A_5 NLETQ_A_6 NLETQ_A_7 NLETQ_A_8 NLETQ_A_9 NLETQ_A_10 NLETQ_A_11 NLETQ_A_12 
        NLETQ_A_13 NLETQ_A_14 NLETQ_A_15 NLETQ_A_16 NLETQ_A_17 NLETQ_A_18 NLETQ_A_19 NLETQ_A_20 NLETQ_A_21 
        NLETQ_A_22 NLETQ_A_23 NLETQ_A_24 NLETQ_I_1 NLETQ_I_2 NLETQ_I_3 NLETQ_I_4 NLETQ_I_5 NLETQ_I_6 
        NLETQ_I_7 NLETQ_I_8 NLETQ_I_9 NLETQ_I_10 NLETQ_I_11 NLETQ_I_12 NLETQ_I_13 NLETQ_I_14 NLETQ_I_15 
        NLETQ_I_16 NLETQ_I_17 NLETQ_I_18 NLETQ_I_19 NLETQ_I_20 NLETQ_I_21 NLETQ_I_22 NLETQ_I_23 NLETQ_I_24 
        (-99=SYSMIS).
        EXECUTE.

     *Rename TEAQ variables.
        RENAME VARIABLES (A__1 A__2 A__3 A__4 A__5 A__6 A__7 A__8 A__9 A__10 A__11 A__12 A__13 A__14 A__15 A__16 A__17 A__18
        A__19 A__20 A__21 A__22 A__23 A__24 A__25 A__26 A__28 A__29 A__30 A__31 A__32 A__33 A__34 A__35 A__36 A__37 A__38 =
       TEAQ_1 TEAQ_2 TEAQ_3 TEAQ_4 TEAQ_5 TEAQ_6 TEAQ_7  TEAQ_8 TEAQ_9 TEAQ_10 TEAQ_11 TEAQ_12 TEAQ_13 TEAQ_14 TEAQ_15
       TEAQ_16 TEAQ_17 TEAQ_18 TEAQ_19 TEAQ_20 TEAQ_21 TEAQ_22 TEAQ_23 TEAQ_24 TEAQ_25 TEAQ_26 TEAQ_27 TEAQ_28 TEAQ_29
       TEAQ_30 TEAQ_31 TEAQ_32 TEAQ_33 TEAQ_34 TEAQ_35 TEAQ_36 TEAQ_37). 

       VARIABLE LABELS
       TEAQ_1 'I dislike people being very physically affectionate towards me.'
       TEAQ_2 'I like using moisturisers on my skin.'
       TEAQ_3 'I like using body lotions.'
       TEAQ_4 'There was a lot of physical affection during my childhood.'
       TEAQ_5 'My parents regularly cuddled me as a child.'
       TEAQ_6 'As a child I would often hug family members.'
       TEAQ_7 'I like to use bath essence when having a bath.'
       TEAQ_8 'As a child I found a hug from my parents when I was upset made me feel much happier.'
       TEAQ_9 'Kissing is a great way of expressing physical attraction.'
       TEAQ_10 'As a child my parents would tuck me up in bed every night and give me a hug and a kiss goodnight.'
       TEAQ_11 'Physical contact with other people is important to me.'
       TEAQ_12 'Hugging someone is a good way of consoling them.'
       TEAQ_13 'I can always find somebody to physically comfort me when I am upset.'
       TEAQ_14 'I enjoy grooming other people’s skin.'
       TEAQ_15 'I enjoy being cuddled by someone I am fond of.'
       TEAQ_16 'My mother regularly bathed me as a child.'
       TEAQ_17 'As a child my parents always comforted me when I was upset.'
       TEAQ_18 'I enjoy the feeling of my skin against someone else’s if I know them intimately.'
       TEAQ_19 'As a child my parents would often hold my hand when I was walking along with them.'
       TEAQ_20 'Most days I get a hug or a kiss.'
       TEAQ_21 'Sometimes I just need to be hugged.'
       TEAQ_22 'I like the feel of shower gels against my skin.'
       TEAQ_23 'I enjoy holding hands with someone I am fond of.'
       TEAQ_24 'I often share a romantic kiss.'
       TEAQ_25 'In general, I would describe myself as a physically affectionate person.'
       TEAQ_26 'It’s good to console people you know well with strokes and hugs.' 
       TEAQ_27 'I like exfoliating my skin (removing dead skin cells from the outer layer of the skin).'
       TEAQ_28 'Kissing is an enjoyable part of expressing romantic feeling.'
       TEAQ_29 'I often have my skin stroked.'
       TEAQ_30 'I often hold hands with someone I am fond of.'
       TEAQ_31 'I enjoy having my skin groomed by other people.'
       TEAQ_32 'I am on huggable terms with quite a few people.'
       TEAQ_33 'I like having a bath with lots of bubble bath.'
       TEAQ_34 'I find a hug very comforting when I am upset.'
       TEAQ_35 'I like to use face masks on my skin.'
       TEAQ_36 'I like it when my friends and family greet me by giving me a hug.'
       TEAQ_37 'I like to stroke the skin of someone I know intimately.'

        *Rename TDS variables.
         RENAME VARIABLES (A__1.0 A__2.0 A__3.0 A__4.0 A__5.0 A__6.0 A__7.0 A__8.0 A__9.0 A__10.0 A__11.0 A__12.0 A__13.0 A__14.0 A__15.0 A__16.0 = TDS_1 TDS_2 
         TDS_3 TDS_4  TDS_5 TDS_6 TDS_7 TDS_8 TDS_9 TDS_10 TDS_11 TDS_12 TDS_13 TDS_14 TDS_15 TDS_16).

         VARIABLE LABELS
        TDS_1 'I do not receive as much touch in my life as normal people.'
        TDS_2 'I receive a normal, healthy amount of touch from people.'
        TDS_3 'Human touch is not a daily occurrence in my life.'
        TDS_4 'Touch from other people is a very common and natural part of my daily life.'
        TDS_5 'I often go for days without being touched by someone.'
        TDS_6 'I often feel like I’m untouchable because of the lack of touch from others in my life.'
        TDS_7 'I receive a variety of forms of touch from a variety of different people.'
        TDS_8 'I can go long periods of time without being touched by another person.'
        TDS_9 'There are days where I would do anything just to be touched by someone.'
        TDS_10 'I have longed for the touch of another person, any person.'
        TDS_11 'Some days I long to be held, but have no one to hold me.'
        TDS_12 'I often wish I could get more hugs from others.'
        TDS_13 'I have engaged in sexual behaviors for the pure purpose of being touched by someone.'
        TDS_14 'I would never engage in sex with someone, just to be touched.'
        TDS_15 'I receive more touch than your average person.'
        TDS_16 'Even if someone hits me, at least I am receiving human touch.'
    
*________________________________________________________________________________________________________________________________________________.
*2. COMPUTE SCORES.

         *Compute average CT scores.
         COMPUTE CT_1 = mean(CT_1_1,CT_1_2,CT_1_3,CT_1_4, CT_1_2_1).
         EXECUTE.
         COMPUTE CT_2 = mean(CT_2_1,CT_2_2,CT_2_3,CT_2_4,CT_2_2_1).
         EXECUTE.
         COMPUTE CT_3 = mean(CT_3_1,CT_3_2,CT_3_3,CT_3_4,CT_3_2_1).
         EXECUTE.
         COMPUTE CT_4 = mean(CT_4_1,CT_4_2,CT_4_3,CT_4_4,CT_4_2_1).
         EXECUTE.
         COMPUTE CT_5 = mean(CT_5_1,CT_5_2,CT_5_3,CT_5_4,CT_5_2_1).
         EXECUTE.
         COMPUTE CT_6 = mean(CT_6_1,CT_6_2,CT_6_3,CT_6_4,CT_6_2_1).
         EXECUTE.
         COMPUTE CT_7 = mean(CT_7_1,CT_7_2,CT_7_3,CT_7_4,CT_7_2_1).
         EXECUTE.
         COMPUTE CT_8 = mean(CT_8_1,CT_8_2,CT_8_3,CT_8_4,CT_8_2_1).
         EXECUTE.

        COMPUTE CT = mean(CT_1, CT_2, CT_3, CT_4, CT_5, CT_6, CT_7, CT_8).
        EXECUTE.

         *Compute average NCT scores.
         COMPUTE NCT_1 = mean(NCT_1_1, NCT_1_2, NCT_1_3, NCT_1_4, NCT_1_2_1).
         EXECUTE.
         COMPUTE NCT_2 = mean(NCT_2_1,NCT_2_2,NCT_2_3,NCT_2_4,NCT_2_2_1).
         EXECUTE.
         COMPUTE NCT_3 = mean(NCT_2_1,NCT_2_2,NCT_2_3,NCT_2_4,NCT_2_2_1).
         EXECUTE.
         COMPUTE NCT_4 = mean(NCT_4_1,NCT_4_2,NCT_4_3,NCT_4_4,NCT_4_2_1).
         EXECUTE.
         COMPUTE NCT_5 = mean(NCT5_1,NCT5_2,NCT5_3,NCT5_4,NCT5_2_1).
         EXECUTE.
         COMPUTE NCT_6 = mean(NCT6_1,NCT6_2,NCT6_3,NCT6_4,NCT6_2_1).
         EXECUTE.
         COMPUTE NCT_7 = mean(NCT7_1,NCT7_2,NCT7_3,NCT7_4,NCT7_2_1).
         EXECUTE.
         COMPUTE NCT_8 = mean(NCT8_1,NCT8_2,NCT8_3,NCT8_4,NCT8_2_1).
         EXECUTE.

        COMPUTE NCT = mean(NCT_1, NCT_2, NCT_3, NCT_4, NCT_5, NCT_6, NCT_7, NCT_8).
        EXECUTE.

        *Compute average scores per question.
         COMPUTE CT_q1 = mean(CT_1_1, CT_2_1, CT_3_1, CT_4_1, CT_5_1, CT_6_1, CT_7_1, CT_8_1).
         EXECUTE.

         COMPUTE CT_q2 = mean(CT_1_2, CT_2_2, CT_3_2, CT_4_2, CT_5_2, CT_6_2, CT_7_2, CT_8_2).
         EXECUTE.

         COMPUTE CT_q3 = mean(CT_1_3, CT_2_3, CT_3_3, CT_4_3, CT_5_3, CT_6_3, CT_7_3, CT_8_3).
         EXECUTE.

          COMPUTE CT_q4 = mean(CT_1_4, CT_2_4, CT_3_4, CT_4_4, CT_5_4, CT_6_4, CT_7_4, CT_8_4).
          EXECUTE.

          COMPUTE CT_q5 = mean(CT_1_2_1, CT_2_2_1, CT_3_2_1, CT_4_2_1, CT_5_2_1, CT_6_2_1, CT_7_2_1, CT_8_2_1).
          EXECUTE.

         COMPUTE NCT_q1 = mean(NCT_1_1, NCT_2_1, NCT_3_1, NCT_4_1, NCT5_1, NCT6_1, NCT7_1, NCT8_1).
         EXECUTE.

         COMPUTE NCT_q2 = mean(NCT_1_2, NCT_2_2, NCT_3_2, NCT_4_2, NCT5_2, NCT6_2, NCT7_2, NCT8_2).
         EXECUTE.

         COMPUTE NCT_q3 = mean(NCT_1_3, NCT_2_3, NCT_3_3, NCT_4_3, NCT5_3, NCT6_3, NCT7_3, NCT8_3).
         EXECUTE.

          COMPUTE NCT_q4 = mean(NCT_1_4, NCT_2_4, NCT_3_4, NCT_4_4, NCT5_4, NCT6_4, NCT7_4, NCT8_4).
          EXECUTE.

          COMPUTE NCT_q5 = mean(NCT_1_2_1, NCT_2_2_1, NCT_3_2_1, NCT_4_2_1, NCT5_2_1, NCT6_2_1, NCT7_2_1, NCT8_2_1).
          EXECUTE.

        *Compute LFT subscale (Touch Deprivation Scale).
        COMPUTE TDS_LFT =SUM(TDS_9, TDS_10, TDS_11, TDS_12).
        EXECUTE.

        *Compute NLETQ frequency scores.
       COMPUTE IPT_total=SUM(NLETQ_F_3, NLETQ_F_4, NLETQ_F_5, NLETQ_F_9, NLETQ_F_10, NLETQ_F_11, NLETQ_F_12,
       NLETQ_F_13, NLETQ_F_14).
       EXECUTE.

        RECODE IPT_total (SYSMIS=0) (ELSE=1) INTO IPT_binary.
        EXECUTE.

       *Compute NLETQ average age scores.
        COMPUTE IPT_Age = mean(NLETQ_A_3, NLETQ_A_4, NLETQ_A_5, NLETQ_F_9, NLETQ_F_10, NLETQ_A_11, NLETQ_A_12,
        NLETQ_A_13, NLETQ_A_14).
        EXECUTE.

        RECODE IPT_Age (18 thru Highest = 2) (Lowest thru 18=1) INTO IPT_Age_binary.
        EXECUTE.

        *Compute NLETQ average distress scores.
         COMPUTE IPT_Distress = mean(NLETQ_I_3, NLETQ_I_4, NLETQ_I_5,  NLETQ_F_9, NLETQ_F_10, NLETQ_I_11, NLETQ_I_12,
         NLETQ_I_13, NLETQ_I_14).
         EXECUTE.

        RECODE IPT_Distress (50 thru Highest = 2) (Lowest thru 50=1) INTO IPT_Distress_binary.
        EXECUTE.

        MISSING VALUES IPT_Age IPT_Distress(-99).

       *Compute TEAQ scores.
       RECODE TEAQ_1 (1=5) (2=4) (3=3) (4=2) (5=1).
       EXECUTE.
       COMPUTE TEAQ_AFT = sum(TEAQ_21 + TEAQ_11 + TEAQ_14 + TEAQ_33 + TEAQ_25 + TEAQ_37 + TEAQ_1).
       EXECUTE.
       COMPUTE TEAQ_ChT = sum(TEAQ_5 + TEAQ_4 + TEAQ_17 + TEAQ_6 + TEAQ_10 + TEAQ_8 + TEAQ_16 + TEAQ_19).
       EXECUTE.
       COMPUTE TEAQ_ASC = sum(TEAQ_36 + TEAQ_3 + TEAQ_7 + TEAQ_34+ TEAQ_27 + TEAQ_2 + TEAQ_22).
       EXECUTE.
       COMPUTE TEAQ_CIT = sum(TEAQ_29 + TEAQ_20 + TEAQ_24 + TEAQ_13 + TEAQ_30).
       EXECUTE.
       COMPUTE TEAQ_AIT = sum(TEAQ_15 + TEAQ_23+ TEAQ_28 + TEAQ_32 + TEAQ_35+ TEAQ_26 + TEAQ_21 + TEAQ_12 + TEAQ_18 +TEAQ_9).
       EXECUTE.

       COMPUTE TEAQ_Total = sum (TEAQ_AFT + TEAQ_ChT + TEAQ_ASC + TEAQ_CIT + TEAQ_AIT).
       EXECUTE.
       
       COMPUTE TEAQ_Attitudes = sum(TEAQ_AFT + TEAQ_ASC + TEAQ_AIT).
       EXECUTE.

        *Descriptives. Note that PPN 9 has to be excluded when calculating average distress, as a score > 100 was entered.
        DESCRIPTIVES VARIABLES=IPT_Age IPT_Distress
          /STATISTICS=MEAN STDDEV MIN MAX.

        FREQUENCIES VARIABLES=NLETQ_F_3 NLETQ_F_4 NLETQ_F_5 NLETQ_F_9 NLETQ_F_10 NLETQ_F_11 NLETQ_F_12 
        NLETQ_F_13 NLETQ_F_14
          /ORDER=ANALYSIS.

        FREQUENCIES VARIABLES=IPT_total
          /STATISTICS=MEDIAN
          /ORDER=ANALYSIS.

*---------------------------------------------------------------------------------------------------------------------------------------------------------------------------------------------------------------------------------------------------------
 *2. DATA ANALYSIS.   

    *Covariate checks.
    T-TEST GROUPS=IPT_binary(0 1)
      /MISSING=ANALYSIS
      /VARIABLES=Age
      /ES DISPLAY(TRUE)
      /CRITERIA=CI(.95).

    CROSSTABS
      /TABLES=Psych_dis Neuro_dis Skin_dis BY IPT_binary
      /FORMAT=AVALUE TABLES
      /STATISTICS=CHISQ 
      /CELLS=COUNT
      /COUNT ROUND CELL.

    *Main analyses: LFT. 
    UNIANOVA TDS_LFT BY IPT_binary WITH psych_dis_covariate neuro_dis_covariate
      /METHOD=SSTYPE(3)
      /INTERCEPT=INCLUDE
      /CRITERIA=ALPHA(0.05)
      /DESIGN=psych_dis_covariate neuro_dis_covariate IPT_binary.

 *Reliability LFT subscale.
     RELIABILITY
       /VARIABLES=TDS_9 TDS_10 TDS_11 TDS_12
       /SCALE('ALL VARIABLES') ALL
       /MODEL=ALPHA.

 *Main analysis: TEAQ subscales.
     UNIANOVA TEAQ_AFT BY IPT_binary WITH psych_dis_covariate neuro_dis_covariate
      /METHOD=SSTYPE(3)
      /INTERCEPT=INCLUDE
      /PRINT HOMOGENEITY
      /CRITERIA=ALPHA(.05)
      /DESIGN=psych_dis_covariate neuro_dis_covariate IPT_binary.

     UNIANOVA TEAQ_ChT BY IPT_binary WITH psych_dis_covariate neuro_dis_covariate
      /METHOD=SSTYPE(3)
      /INTERCEPT=INCLUDE
      /PRINT HOMOGENEITY
      /CRITERIA=ALPHA(.05)
      /DESIGN=psych_dis_covariate neuro_dis_covariate IPT_binary.

     UNIANOVA TEAQ_CIT BY IPT_binary WITH psych_dis_covariate neuro_dis_covariate
       /METHOD=SSTYPE(3)
       /INTERCEPT=INCLUDE
       /PRINT HOMOGENEITY
       /CRITERIA=ALPHA(.05)
       /DESIGN=psych_dis_covariate neuro_dis_covariate IPT_binary.

     UNIANOVA TEAQ_AIT BY IPT_binary WITH psych_dis_covariate neuro_dis_covariate
        /METHOD=SSTYPE(3)
        /INTERCEPT=INCLUDE
        /PRINT HOMOGENEITY
        /CRITERIA=ALPHA(.05)
        /DESIGN=psych_dis_covariate neuro_dis_covariate IPT_binary.

*Reliability TEAQ subscales.
         RELIABILITY
        /VARIABLES=TEAQ_5  TEAQ_4  TEAQ_17  TEAQ_6  TEAQ_10  TEAQ_8  TEAQ_16  TEAQ_19
       /SCALE('ALL VARIABLES') ALL
       /MODEL=ALPHA.

      RELIABILITY
       /VARIABLES=TEAQ_31 TEAQ_11 TEAQ_14 TEAQ_33 TEAQ_25 TEAQ_37  TEAQ_1
       /SCALE('ALL VARIABLES') ALL
       /MODEL=ALPHA.

      RELIABILITY
       /VARIABLES=TEAQ_29  TEAQ_20  TEAQ_24  TEAQ_13  TEAQ_30
       /SCALE('ALL VARIABLES') ALL
       /MODEL=ALPHA.

      RELIABILITY
       /VARIABLES=TEAQ_15  TEAQ_23 TEAQ_28  TEAQ_32  TEAQ_35 TEAQ_26  TEAQ_21  TEAQ_12  TEAQ_18 TEAQ_9
       /SCALE('ALL VARIABLES') ALL
       /MODEL=ALPHA.

    *Main analyses: differences in touch perception (please note that the file Study1_transformed data_perception analyses needs to be used for this analysis).
    *Crosstabs were checked again for the reduced sample size used in this analysis.
    CROSSTABS
      /TABLES=Psych_dis Neuro_dis Skin_dis BY IPT_binary
      /FORMAT=AVALUE TABLES
      /STATISTICS=CHISQ 
      /CELLS=COUNT
      /COUNT ROUND CELL.   

    *Mean-center LFT subscale prior to analysis.
    COMPUTE TDS_LFT_center=TDS_LFT - 9.660377.
    EXECUTE.

      GLM CT NCT BY IPT_binary WITH TDS_LFT_center psych_dis_covariate neuro_dis_covariate
      /WSFACTOR=speed 2 Polynomial 
      /METHOD=SSTYPE(3)
      /PRINT=ETASQ HOMOGENEITY 
      /CRITERIA=ALPHA(.05)
      /DESIGN= IPT_binary TDS_LFT_center psych_dis_covariate neuro_dis_covariate IPT_binary*TDS_LFT_center.

    *Reliability vicarious touch questions.
     RELIABILITY
       /VARIABLES=CT_q1 CT_q2 CT_q3 CT_q4 CT_q5
       /SCALE('ALL VARIABLES') ALL
       /MODEL=ALPHA.

     RELIABILITY
       /VARIABLES=NCT_q1 NCT_q2 NCT_q3 NCT_q4 NCT_q5
       /SCALE('ALL VARIABLES') ALL
       /MODEL=ALPHA.
