# Supplementary material for: Longing for touch and CT-optimal touch perception after interpersonal trauma
Source: PLoS One. 2025 Oct 27;20(10):e0333079. doi: 10.1371/journal.pone.0333079 (PMC12558537; doi:10.1371/journal.pone.0333079)
Supplement: S2 File — (ZIP) [file pone.0333079.s002.zip › S2 - Data and analyses/Study 1/Study 1_transformed data perception analyses.csv]

PPN	Age	Gender	Gender_4_TEXT	Culture	Culture_2_TEXT	Psych_dis	psych_dis_covariate	Psych_dis_1_TEXT	Neuro_dis	neuro_dis_covariate	Neuro_dis_1_TEXT	Skin_dis	Skin_dis_1_TEXT	CT_1_1	CT_1_2	CT_1_3	CT_1_4	CT_1_2_1	CT_2_1	CT_2_2	CT_2_3	CT_2_4	CT_2_2_1	CT_3_1	CT_3_2	CT_3_3	CT_3_4	CT_3_2_1	CT_4_1	CT_4_2	CT_4_3	CT_4_4	CT_4_2_1	CT_5_1	CT_5_2	CT_5_3	CT_5_4	CT_5_2_1	CT_6_1	CT_6_2	CT_6_3	CT_6_4	CT_6_2_1	CT_7_1	CT_7_2	CT_7_3	CT_7_4	CT_7_2_1	CT_8_1
148	22	2		1		1	1	Major depressive disorder	2	0		2		57	69	85	72	61	54	79	64	57	54	59	81	64	60	55	57	78	67	57	63	45	70	83	67	62	55	78	61	58	57	59	78	69	62	62	58
161	24	2		1		1	1	OCD	1	1	ADHD	2		50	49	39	38	41	49	48	47	46	41	50	50	38	37	25	32	40	31	18	0	32	39	35	35	21	50	51	41	39	40	41	42	32	33	32	48
133	21	2		1		2	0		2	0		2		73	62	75	78	62	70	58	69	73	66	61	56	58	58	64	56	55	64	68	71	58	55	67	70	66	65	56	76	73	78	58	62	65	69	71	66
115	25	2		1		2	0		1	1	Chronic Migrain	2		22	70	25	26	27	25	63	24	24	18	35	64	32	31	26	9	50	9	8	13	30	64	24	25	25	36	71	22	25	22	26	67	26	26	28	30
50	22	2		1		1	1	Generalised anxiety disorder	2	0		2		55	74	80	66	69	58	68	64	64	66	69	64	79	69	74	66	66	70	65	61	67	65	69	68	67	60	62	70	63	64	65	37	64	63	68	56
134	25	2		2	Dutch, Swiss and Surinamese	1	1	PTSD, depression with psychotic symptoms, social anxiety disorder	2	0		1	Psoriasis (only on head)	46	62	64	37	33	37	64	64	38	38	40	66	67	43	42	39	62	63	37	23	53	66	68	52	44	44	42	25	45	42	39	59	59	41	24	53
129	33	2		1		1	1	Depression and personality disorder	2	0		2		0	56	62	63	0	43	54	54	54	0	24	55	58	60	0	0	39	37	42	0	0	45	55	53	0	0	55	56	58	0	0	40	60	59	0	0
97	23	2		1		2	0		2	0		2		79	71	65	73	78	40	37	30	33	39	61	64	55	69	62	54	55	54	56	53	66	50	65	71	68	74	60	78	71	68	66	64	61	72	73	66
94	24	2		1		2	0		2	0		2		71	88	93	93	75	65	78	77	73	60	42	61	70	70	42	57	80	78	75	66	75	91	91	92	81	71	88	91	92	81	75	90	90	90	79	65
182	21	2		1		2	0		2	0		2		33	40	62	67	52	52	38	66	74	56	44	53	58	68	54	44	35	69	68	55	44	45	57	63	53	47	35	65	76	55	32	40	64	71	53	43
140	21	2		1		1	1	Other specified psychotrauma- or stressor-related disorder	1	1	ADHD	2		74	73	72	58	69	75	75	75	74	75	70	77	76	64	70	50	78	78	78	50	69	69	69	60	68	72	72	71	71	70	77	76	76	77	74	78
69	32	2		1		2	0		1	1	Adhd	2		77	80	82	82	83	91	86	89	88	88	72	80	80	78	77	83	82	85	84	93	88	84	92	92	91	76	72	71	71	68	95	89	94	93	89	95
124	31	2		1		2	0		1	1	ADHD	2		36	30	89	85	87	37	52	79	77	83	70	65	91	97	88	58	36	62	63	61	40	36	82	67	78	53	46	92	90	94	94	68	100	100	100	66
181	22	2		1		2	0		2	0		2		84	50	87	87	87	72	35	69	72	80	83	52	87	88	78	88	42	79	83	85	67	43	80	81	77	58	51	78	79	75	78	47	82	84	86	79
142	21	2		1		2	0		2	0		2		66	65	90	86	82	66	58	80	83	80	63	58	78	82	71	77	56	83	89	78	75	56	83	85	75	54	50	50	56	50	85	58	82	91	78	65
72	32	2		1		1	1	Borderline personality disorder, adhd, cptsd	1	1	adhd	2		60	77	77	78	85	65	66	46	68	69	67	72	70	72	81	79	74	72	75	74	67	82	81	78	66	77	78	75	76	69	65	77	77	76	71	72
87	24	2		2	Duits/nederlands	2	0		1	1	Epilepsie	2		34	52	25	27	39	50	86	30	37	30	48	56	41	42	48	50	70	46	51	40	50	59	50	49	50	46	74	29	35	37	33	83	34	34	28	52
119	21	2		1		2	0		2	0		2		55	75	76	68	68	83	81	73	73	74	77	75	73	70	71	86	90	89	68	69	83	79	82	75	77	72	75	68	71	72	78	82	79	75	77	78
132	20	2		1		2	0		2	0		2		54	60	95	76	74	55	64	79	73	63	51	63	65	55	50	63	76	76	69	57	54	64	74	64	61	68	75	84	75	74	50	61	53	46	37	58
201	22	2		1		2	0		1	1	ADHD	1	Eczema	78	74	78	78	67	70	64	77	79	64	80	70	80	78	86	75	58	75	74	86	77	68	78	77	68	74	68	77	76	67	87	73	87	87	100	74
195	22	2		1		2	0		2	0		2		69	79	70	70	71	57	76	56	55	54	77	81	75	77	78	76	90	78	79	85	70	71	77	76	77	75	76	77	79	83	73	73	74	78	68	56
113	20	2		1		2	0		2	0		2		66	89	90	90	84	67	84	85	85	79	58	84	84	83	78	71	84	85	83	80	68	88	88	89	89	65	85	84	84	80	68	85	86	86	79	68
163	24	2		1		2	0		2	0		2		79	75	77	86	82	75	63	68	77	69	81	77	79	87	81	27	44	30	24	34	78	78	79	84	82	61	77	83	84	58	57	71	72	72	52	79
197	21	2		1		1	1	Depression	2	0		2		54	50	57	58	58	63	35	68	58	58	57	36	63	62	56	59	35	58	59	59	63	40	65	63	57	56	46	63	58	54	58	40	71	75	61	60
145	22	2		1		2	0		2	0		2		89	94	100	100	88	0	77	55	54	74	100	100	100	100	100	73	81	91	91	72	47	59	67	72	53	73	73	80	80	58	52	77	91	96	83	16
149	27	2		1		2	0		2	0		2		38	53	63	45	35	41	53	61	42	40	40	56	59	40	38	41	55	65	42	42	61	50	69	62	65	40	52	57	46	35	39	54	60	45	34	38
49	22	2		1		2	0		2	0		2		41	40	41	41	37	48	42	46	46	43	56	57	57	48	43	41	51	54	45	41	38	45	45	43	33	41	39	39	37	38	42	53	56	43	42	40
99	21	2		1		2	0		2	0		2		71	70	77	71	72	72	74	81	75	76	70	70	72	72	66	80	74	77	73	78	69	68	88	77	82	69	73	84	74	78	68	71	79	70	77	61
74	24	2		1		2	0		2	0		2		68	72	81	73	76	62	78	73	73	77	59	69	93	78	64	65	65	67	66	60	75	69	90	78	67	44	62	72	60	41	62	71	89	62	57	65
153	20	2		1		1	1	chronical depression	2	0		2		53	54	54	44	43	53	45	54	44	55	39	54	62	53	57	64	79	77	82	74	63	66	67	61	63	59	77	79	77	76	54	55	54	54	54	42
76	20	2		1		2	0		2	0		2		51	38	88	88	89	51	37	79	79	79	54	42	84	84	84	52	44	82	82	82	54	53	89	89	89	51	36	88	88	87	51	95	47	94	91	51
207	21	2		1		2	0		2	0		2		60	58	65	66	63	68	60	81	71	72	61	59	64	65	58	70	58	77	75	72	58	55	63	66	57	66	60	80	77	77	59	55	65	65	62	61
112	19	2		1		2	0		2	0		2		82	88	89	89	90	74	83	83	91	90	88	88	87	88	88	87	88	89	88	89	89	90	90	90	89	88	88	89	90	91	87	87	87	88	88	86
70	20	2		2	German	2	0		2	0		2		60	64	67	66	65	48	38	57	45	40	29	51	36	32	27	49	51	44	46	42	64	50	62	66	63	50	61	63	60	40	46	46	66	43	40	41
203	19	2		1		2	0		1	1	ADD	2		57	51	71	63	75	55	53	66	65	73	50	43	55	51	51	68	27	69	69	73	59	53	76	68	74	68	52	71	66	70	64	51	74	62	72	58
125	20	2		1		2	0		2	0		2		50	50	80	69	73	50	50	78	69	72	52	49	72	63	74	50	51	69	69	70	50	50	78	65	70	49	50	67	65	65	49	49	63	63	69	50
128	20	2		1		2	0		1	1	ADHD	1	eczema	43	54	60	48	45	49	55	56	55	44	55	54	55	58	40	43	54	54	54	36	45	58	57	52	47	53	58	55	57	46	46	60	61	54	43	42
123	20	2		1		2	0		2	0		2		57	68	64	64	56	57	63	65	65	48	58	67	64	64	60	60	76	80	77	61	53	63	63	58	57	55	64	59	60	55	52	66	71	70	54	56
81	24	2		2	German	2	0		2	0		2		58	50	63	60	64	50	50	62	63	60	50	50	58	58	59	50	50	59	60	60	50	50	50	50	50	50	50	59	59	60	50	50	62	63	59	50
103	23	2		1		1	1	Depression	2	0		2		75	91	77	76	63	62	79	85	85	72	72	72	88	88	87	88	88	88	94	94	68	85	84	73	82	79	80	87	85	85	70	84	95	96	95	71
198	24	2		2	Dutch/Moroccan	2	0		1	1	ADD	2		18	75	36	19	17	56	73	75	63	62	24	62	65	29	25	66	73	75	64	68	30	67	61	26	31	25	64	35	25	23	44	70	57	39	43	44
169	22	2		1		2	0		2	0		2		34	41	41	39	28	46	53	48	48	21	31	43	44	40	30	38	42	44	40	36	42	45	46	44	33	35	53	51	45	34	45	53	46	43	37	44
138	21	2		1		2	0		2	0		2		69	77	78	80	83	74	75	76	77	79	67	72	72	72	78	76	71	78	80	79	79	72	77	78	79	76	74	76	79	81	83	49	82	82	84	73
152	20	2		1		2	0		2	0		2		61	67	75	69	64	61	67	73	68	64	57	66	74	72	66	57	78	90	83	57	58	72	81	75	58	61	76	78	72	61	58	81	89	83	64	62
47	22	2		1		2	0		2	0		2		58	61	66	60	58	61	55	68	58	58	60	57	63	59	58	59	56	60	60	57	56	56	62	59	54	58	54	58	58	55	56	60	65	59	55	58
189	20	2		1		2	0		2	0		2		55	64	53	63	61	57	68	44	36	35	58	68	69	67	78	43	53	42	48	45	34	54	43	35	37	29	53	34	29	24	59	64	63	68	60	45
206	21	2		1		2	0		2	0		2		65	67	67	68	68	72	73	75	77	76	94	96	96	97	98	88	90	89	89	90	86	88	88	89	88	86	87	87	87	88	97	96	97	97	98	72
176	21	2		2	Chinese	1	1	persistent depressive disorder	2	0		2		45	64	47	51	42	39	55	53	48	42	0	75	62	43	55	47	66	55	52	39	4	68	57	40	23	34	63	42	42	31	47	68	47	48	42	19
156	21	2		1		1	1	depression/social anxiety (niet meer in behandeling)	2	0		2		62	92	79	79	80	62	50	74	76	79	58	49	58	75	76	66	85	83	85	85	53	85	77	79	81	61	88	85	84	86	63	92	86	83	83	55
92	21	2		1		2	0		1	1	adhd	2		53	31	98	57	21	60	43	57	38	16	34	71	36	25	25	60	39	97	71	20	42	58	32	29	6	57	44	56	29	36	79	29	100	39	33	78
200	19	2		1		2	0		1	1	Adhd	2		46	63	62	52	4	50	60	59	51	1	33	49	37	37	0	49	58	43	44	1	50	57	54	44	3	50	59	41	44	0	52	59	55	52	4	50
91	22	2		1		2	0		1	1	autism spectrum disorder	2		92	92	96	95	93	75	88	93	92	92	73	87	91	90	90	79	79	77	82	87	88	90	94	94	93	78	88	88	91	86	76	76	82	82	83	67
121	23	2		1		2	0		1	1	Dyslexia	2		41	39	25	19	39	57	52	82	84	56	59	52	86	83	59	58	53	86	86	59	61	50	82	82	70	73	51	88	89	60	63	50	94	94	66	75
95	20	2		1		2	0		2	0		2		80	69	86	90	94	85	74	90	89	97	84	62	75	82	86	82	76	90	94	100	80	71	84	87	90	83	78	89	98	96	71	60	73	84	84	70
77	25	2		1		2	0		2	0		2		54	85	85	66	57	68	87	88	76	75	51	83	84	83	56	56	71	71	60	55	61	75	84	63	55	40	67	76	38	36	61	58	92	92	71	59
143	20	2		1		2	0		2	0		2		40	68	55	55	22	32	32	31	30	24	48	30	69	60	56	38	39	61	55	43	55	55	57	55	35	42	49	58	50	42	40	41	40	40	36	55
101	24	2		1		2	0		2	0		2		50	41	23	18	14	49	51	21	10	10	19	47	14	8	6	21	50	26	6	8	47	50	41	41	19	19	47	25	5	6	36	47	30	21	17	50
110	22	2		1		2	0		2	0		2		49	67	89	100	100	76	69	73	76	89	65	66	83	93	95	71	82	92	90	90	58	78	100	100	100	49	71	93	100	100	49	80	89	100	100	62
53	20	2		1		2	0		2	0		2		57	66	61	70	74	65	50	66	61	61	56	61	62	61	66	63	71	77	87	72	53	58	61	61	64	63	70	68	76	73	64	68	67	69	69	64
130	20	2		1		2	0		2	0		2		24	38	33	30	28	28	61	74	84	87	81	58	81	93	82	36	40	23	4	24	64	68	89	96	78	73	65	70	82	82	80	39	90	88	100	55
157	21	2		1		2	0		2	0		2		55	62	63	63	61	54	67	57	57	55	57	87	75	66	68	56	41	65	74	79	66	68	65	68	62	49	54	66	55	56	37	40	37	36	23	58
171	21	2		1		2	0		2	0		2		56	42	56	62	32	44	26	54	55	26	45	27	55	58	28	45	30	55	57	23	51	40	56	61	29	46	28	60	55	28	45	27	58	59	29	55
127	18	2		1		2	0		2	0		2		36	39	39	38	42	55	56	57	58	57	69	73	72	71	78	76	82	82	72	78	52	55	53	52	58	84	82	85	81	76	81	82	83	85	75	77
183	19	2		1		2	0		2	0		2		71	85	75	60	70	72	76	72	63	66	78	100	80	81	92	85	100	79	79	85	53	62	58	53	56	70	75	68	70	76	49	64	59	52	59	66
45	24	2		1		2	0		2	0		2		44	57	66	37	42	62	58	72	65	71	40	58	55	40	34	64	59	74	62	63	43	57	63	46	46	64	64	74	69	65	55	59	64	57	56	66
83	20	2		1		2	0		2	0		2		76	82	77	78	64	64	75	72	72	64	71	84	80	80	71	50	79	67	67	54	75	74	83	84	74	62	77	73	73	68	64	83	79	80	80	56
194	22	2		1		2	0		2	0		2		50	70	71	73	77	52	71	71	74	72	48	64	72	74	76	49	50	69	69	69	49	56	69	70	59	50	72	73	74	76	50	75	77	77	75	50
54	20	2		1		2	0		2	0		2		36	63	55	35	37	32	41	65	42	53	36	64	56	27	35	41	56	55	55	39	34	55	53	51	35	38	57	54	53	35	41	60	55	53	34	32
96	21	2		1		2	0		2	0		2		50	50	56	46	44	50	50	59	44	39	28	39	54	36	25	50	51	55	43	43	43	55	58	41	36	50	48	57	43	44	41	50	58	46	35	50
58	27	2		1		2	0		2	0		2		24	42	26	26	27	32	47	31	31	30	23	38	24	24	24	17	50	15	16	16	29	46	31	32	31	29	47	31	31	31	28	45	28	29	29	33
185	20	2		1		2	0		2	0		2		42	58	73	44	32	48	60	77	44	42	43	60	80	34	32	50	55	76	46	31	44	50	62	32	13	45	59	76	39	32	45	58	70	46	34	44
46	26	2		2	german	2	0		2	0		2		33	67	71	24	25	16	46	69	17	19	32	48	62	28	22	23	58	63	35	37	45	49	64	43	49	38	25	58	18	26	10	55	65	25	54	45
4	25	2		1		2	0		2	0		2		72	72	72	73	61	75	77	73	79	72	73	78	81	81	73	76	75	74	73	58	74	73	74	74	59	76	77	77	77	65	74	75	79	77	60	58
120	21	2		1		2	0		2	0		2		33	62	54	30	17	19	60	52	26	12	28	58	52	31	26	25	59	53	28	7	47	63	54	41	45	45	67	56	37	29	33	59	54	27	8	20
159	19	2		1		2	0		2	0		2		58	68	69	66	60	57	64	67	57	59	55	54	59	54	54	53	62	74	59	33	54	64	68	60	62	57	68	68	60	62	61	67	64	61	66	60
85	21	2		1		2	0		2	0		2		19	19	19	19	7	25	19	21	19	22	17	15	20	19	18	41	55	56	48	41	30	39	29	38	31	30	33	33	30	25	24	42	41	37	23	45
165	19	2		1		2	0		2	0		2		60	64	59	50	55	65	59	69	81	75	45	54	75	75	72	72	63	77	91	85	72	59	79	89	78	41	60	31	40	41	33	58	68	64	61	41
192	22	2		1		2	0		2	0		2		54	52	55	55	56	54	53	61	59	56	57	58	59	60	56	63	53	63	62	57	58	54	59	56	54	56	54	60	61	59	61	57	64	61	57	52
199	21	2		1		2	0		2	0		2		10	23	71	14	14	5	33	38	21	13	26	40	42	25	25	32	38	39	21	27	32	63	41	38	36	24	40	39	32	31	28	40	40	31	26	15
164	22	2		1		2	0		2	0		2		65	66	67	69	70	71	73	77	78	77	61	65	70	72	70	68	68	69	70	73	52	69	81	58	61	70	73	75	75	77	66	66	66	68	68	66
160	20	2		1		2	0		2	0		2		53	50	55	55	55	54	51	55	55	57	51	50	56	56	57	50	50	55	55	55	54	51	56	56	56	53	50	57	58	57	53	51	55	56	55	55
155	23	2		1		2	0		2	0		2		50	50	60	56	53	50	50	71	58	53	52	50	67	54	52	51	50	60	57	51	55	50	68	64	52	50	50	72	66	51	51	50	63	57	51	50
170	21	2		1		2	0		2	0		2		73	78	81	76	79	84	74	87	80	80	76	71	100	82	85	77	73	96	81	94	67	56	71	63	77	68	60	70	62	82	71	67	77	71	81	69
48	25	2		1		2	0		2	0		2		38	73	68	58	39	61	73	74	58	60	37	67	58	57	37	61	66	34	45	43	61	66	70	68	58	56	66	66	61	56	55	87	26	28	44	37
137	20	2		1		2	0		2	0		2		47	50	55	49	45	43	33	57	47	46	41	36	60	46	45	45	33	60	45	46	47	34	64	53	61	54	31	71	51	47	55	38	68	52	56	40
105	20	2		1		2	0		2	0		2		66	53	75	62	61	68	32	77	74	68	71	65	83	65	63	77	65	71	64	66	77	66	75	67	56	72	61	86	63	64	76	61	83	56	67	65
84	20	2		1		2	0		2	0		2		55	62	63	56	64	56	56	70	59	57	58	54	75	60	64	57	46	66	57	58	52	51	62	53	59	48	56	70	62	70	57	55	63	59	58	64
188	23	2		1		2	0		2	0		2		44	45	66	62	42	58	36	80	80	61	44	35	69	70	59	43	44	70	72	45	41	37	81	86	60	47	42	52	66	56	42	41	80	73	35	42
82	20	2		1		2	0		2	0		2		48	43	55	54	55	50	52	62	63	56	53	56	71	71	74	52	64	91	72	91	54	55	72	73	76	53	54	70	70	70	62	55	70	69	73	53
173	22	2		1		2	0		2	0		2		46	57	51	51	0	40	45	37	38	5	27	44	33	29	7	59	62	71	65	21	47	69	55	50	8	43	68	59	42	33	48	43	62	69	36	56
59	25	2		1		2	0		2	0		2		53	55	55	58	45	53	48	53	53	51	46	52	54	52	49	48	52	46	46	46	46	65	63	61	58	58	52	56	62	62	46	46	49	48	51	51
51	20	2		1		2	0		2	0		2		74	73	86	84	86	62	64	73	76	81	72	72	76	73	84	64	67	77	82	80	79	64	90	83	89	65	60	62	69	71	62	63	74	81	80	67
158	21	2		1		2	0		2	0		2		60	64	85	86	66	53	70	64	64	54	52	62	77	78	64	56	59	67	68	56	42	61	60	56	46	58	76	65	56	54	49	50	71	75	65	46
114	21	2		1		2	0		2	0		2		67	79	98	87	95	58	65	83	77	94	66	64	96	83	98	71	75	82	78	100	64	70	85	73	96	84	89	76	89	100	68	78	86	82	100	88
100	21	2		1		2	0		2	0		2		68	74	77	79	68	87	78	85	82	80	66	58	70	65	58	86	76	93	88	77	76	70	75	72	71	66	71	73	74	66	80	74	75	79	77	74
90	19	2		1		2	0		2	0		2		43	52	67	66	72	50	57	70	70	66	51	65	75	74	74	63	59	70	81	86	77	67	72	72	71	60	74	78	79	77	57	57	75	75	74	37
147	20	2		1		2	0		2	0		2		59	70	77	76	68	66	62	70	70	63	69	67	81	79	62	64	63	81	82	72	66	64	76	72	66	67	61	86	78	70	63	72	72	62	70	70
57	21	2		1		2	0		2	0		2		85	48	74	76	79	75	50	83	82	80	87	53	86	85	81	80	49	87	87	78	80	50	84	86	96	79	49	78	81	83	70	50	79	78	77	78
107	21	2		1		2	0		2	0		2		56	59	70	66	79	72	56	78	82	83	56	47	71	73	75	58	53	70	75	74	75	47	75	74	85	78	66	77	75	82	65	45	70	73	73	55
202	20	2		1		2	0		2	0		2		37	59	76	44	34	49	70	76	73	78	54	66	73	77	78	60	68	78	78	80	51	76	75	75	79	52	69	72	74	76	56	72	76	74	73	37
204	24	2		1		2	0		2	0		2		82	64	79	85	68	66	74	74	66	64	60	60	59	59	58	67	74	89	79	83	76	71	78	75	75	77	75	70	72	74	77	66	79	77	69	76
179	21	2		1		2	0		2	0		2		63	76	86	76	62	52	53	86	80	64	53	71	81	72	62	54	70	81	73	61	55	69	79	72	57	53	62	74	70	57	55	75	83	74	60	53
38	24	2		1		2	0		2	0		2		28	64	64	64	64	25	68	64	60	64	40	49	38	47	48	27	67	64	59	63	38	67	58	41	40	27	64	60	57	60	27	69	68	35	71	18
186	22	2		1		2	0		2	0		2		83	87	85	84	82	92	94	94	92	92	85	88	89	91	92	87	83	87	87	87	81	83	82	82	84	90	91	91	91	91	88	87	86	87	88	89
44	24	2		1		2	0		2	0		2		65	69	64	67	70	74	65	80	70	71	74	68	78	79	86	77	78	76	75	68	67	70	75	77	71	78	71	91	88	83	80	71	82	82	79	100
177	22	2		1		2	0		2	0		1	Rosacea	91	80	90	90	87	87	76	92	92	89	85	70	84	84	87	78	71	89	89	92	89	75	93	92	93	81	70	82	80	78	86	69	87	86	89	92
[truncated: 168 more columns]
