# Supplementary material for: Longing for touch and CT-optimal touch perception after interpersonal trauma
Source: PLoS One. 2025 Oct 27;20(10):e0333079. doi: 10.1371/journal.pone.0333079 (PMC12558537; doi:10.1371/journal.pone.0333079)
Supplement: S2 File — (ZIP) [file pone.0333079.s002.zip › S2 - Data and analyses/Study 2/Study 2_description of variables.csv]

Variable	Label	Value
PPN	participant number
Age	What is your age?
Country	List of Countries	1 Afghanistan 2 Albania 3 Algeria 4 Andorra 5 Angola 6 Antigua and Barbuda 7 Argentina 8 Armenia 9 Australia 10 Austria 11 Azerbaijan 12 Bahamas 13 Bahrain 14 Bangladesh 15 Barbados 16 Belarus 17 Belgium 18 Belize 19 Benin 20 Bhutan 21 Bolivia 22 Bosnia and Herzegovina 23 Botswana 24 Brazil 25 Brunei Darussalam 26 Bulgaria 27 Burkina Faso 28 Burundi 29 Cambodia 30 Cameroon 31 Canada 32 Cape Verde…
Psych_condition	Have you been diagnosed with a psychological disorder?	1 = no; 2 = yes
Psych_specified	Which diagnosis/diagnoses did you receive?
Skin_condition	Have you been diagnosed with a skin-related condition?	1 = no; 2 = yes
Skin_specified	Which diagnosis/diagnoses did you receive?
Neuro_condition	Have you been diagnosed with a neurological disorder?	1 = no; 2 = yes
Neuro_specified	Which diagnosis/diagnoses did you receive?
ATp_1_4	How would you rate this touch? - (CT-optimal touch, trial 1)
ATi_1_4	How would you rate this touch? - (CT-optimal touch, trial 1)
ATf_1_4	To what extend did you feel "frozen" during this touch? - (CT-optimal touch, trial 1)
ATp_2_4	How would you rate this touch? - (CT-optimal touch, trial 2)
ATi_2_4	How would you rate this touch? - (CT-optimal touch, trial 2)
ATf_2_4	To what extend did you feel "frozen" during this touch? - (CT-optimal touch, trial 2)
ATp_3_4	How would you rate this touch? - (CT-optimal touch, trial 3)
ATi_3_4	How would you rate this touch? - (CT-optimal touch, trial 3)
ATf_3_4	To what extend did you feel "frozen" during this touch? - (CT-optimal touch, trial 3)
ATp_4_4	How would you rate this touch? - (CT-optimal touch, trial 4)
ATi_4_4	How would you rate this touch? - (CT-optimal touch, trial 4)
ATf_4_4	To what extend did you feel "frozen" during this touch? - (CT-optimal touch, trial 4)
ATp_5_4	How would you rate this touch? - (CT-optimal touch, trial 5)
ATi_5_4	How would you rate this touch? - (CT-optimal touch, trial 5)
ATf_5_4	To what extend did you feel "frozen" during this touch? - (CT-optimal touch, trial 5)
ATp_6_4	How would you rate this touch? - (CT-optimal touch, trial 6)
ATi_6_4	How would you rate this touch? - (CT-optimal touch, trial 6)
ATf_6_4	To what extend did you feel "frozen" during this touch? - (CT-optimal touch, trial 6)
ATp_7_4	How would you rate this touch? - (CT-optimal touch, trial 7)
ATi_7_4	How would you rate this touch? - (CT-optimal touch, trial 7)
ATf_7_4	To what extend did you feel "frozen" during this touch? - (CT-optimal touch, trial 7)
ATp_8_4	How would you rate this touch? - (CT-optimal touch, trial 8)
ATi_8_4	How would you rate this touch? - (CT-optimal touch, trial 8)
ATf_8_4	To what extend did you feel "frozen" during this touch? - (CT-optimal touch, trial 8)
NATp_1_4	How would you rate this touch? - (CT non-optimal touch, trial 1)
NATi_1_4	How would you rate this touch? - (CT non-optimal touch, trial 1)
NATf_1_4	To what extend did you feel "frozen" during this touch? - (CT non-optimal touch, trial 1)
NATp_2_4	How would you rate this touch? - (CT non-optimal touch, trial 2)
NATi_2_4	How would you rate this touch? - (CT non-optimal touch, trial 2)
NATf_2_4	To what extend did you feel "frozen" during this touch? - (CT non-optimal touch, trial 2)
NATp_3_4	How would you rate this touch? - (CT non-optimal touch, trial 3)
NATi_3_4	How would you rate this touch? - (CT non-optimal touch, trial 3)
NATf_3_4	To what extend did you feel "frozen" during this touch? - (CT non-optimal touch, trial 3)
NATp_4_4	How would you rate this touch? - (CT non-optimal touch, trial 4)
NATi_4_4	How would you rate this touch? - (CT non-optimal touch, trial 4)
NATf_4_4	To what extend did you feel "frozen" during this touch? - (CT non-optimal touch, trial 4)
NATp_5_4	How would you rate this touch? - (CT non-optimal touch, trial 5)
NATi_5_4	How would you rate this touch? - (CT non-optimal touch, trial 5)
NATf_5_4	To what extend did you feel "frozen" during this touch? - (CT non-optimal touch, trial 5)
NATp_6_4	How would you rate this touch? - (CT non-optimal touch, trial 6)
NATi_6_4	How would you rate this touch? - (CT non-optimal touch, trial 6)
NATf_6_4	To what extend did you feel "frozen" during this touch? - (CT non-optimal touch, trial 6)
NATp_7_4	How would you rate this touch? - (CT non-optimal touch, trial 7)
NATi_7_4	How would you rate this touch? - (CT non-optimal touch, trial 7)
NATf_7_4	To what extend did you feel "frozen" during this touch? - (CT non-optimal touch, trial 7)
NATp_8_4	How would you rate this touch? - (CT non-optimal touch, trial 8)
NATi_8_4	How would you rate this touch? - (CT non-optimal touch, trial 8)
NATf_8_4	To what extend did you feel "frozen" during this touch? - (CT non-optimal touch, trial 8)
A2AT_p_4	How would you rate this touch? - (CT-optimal touch, trial 9)
A2AT_i_4	How would you rate this touch? - (CT-optimal touch, trial 9)
A2AT_f_4	To what extend did you feel "frozen" during this touch? - (CT-optimal touch, trial 9)
A2AT_2_p_4	How would you rate this touch? - (CT-optimal touch, trial 10)
A2AT_2_i_4	How would you rate this touch? - (CT-optimal touch, trial 10)
A2AT_2_f_4	To what extend did you feel "frozen" during this touch? - (CT-optimal touch, trial 10)
A2AT_3_p_4	How would you rate this touch? - (CT-optimal touch, trial 11)
A2AT_3_i_4	How would you rate this touch? - (CT-optimal touch, trial 11)
A2AT_3_f_4	To what extend did you feel "frozen" during this touch? - (CT-optimal touch, trial 11)
A2AT_4_p_4	How would you rate this touch? - (CT-optimal touch, trial 12)
A2AT_4_i_4	How would you rate this touch? - (CT-optimal touch, trial 12)
A2AT_4_f_4	To what extend did you feel "frozen" during this touch? - (CT-optimal touch, trial 12)
A2AT_5_p_4	How would you rate this touch? - (CT-optimal touch, trial 13)
A2AT_5_i_4	How would you rate this touch? - (CT-optimal touch, trial 13)
A2AT_5_f_4	To what extend did you feel "frozen" during this touch? - (CT-optimal touch, trial 13)
A2AT_6_p_4	How would you rate this touch? - (CT-optimal touch, trial 14)
A2AT_6_i_4	How would you rate this touch? - (CT-optimal touch, trial 14)
A2AT_6_f_4	To what extend did you feel "frozen" during this touch? - (CT-optimal touch, trial 14)
A2AT_7_p_4	How would you rate this touch? - (CT-optimal touch, trial 15)
A2AT_7_i_4	How would you rate this touch? - (CT-optimal touch, trial 15)
A2AT_7_f_4	To what extend did you feel "frozen" during this touch? - (CT-optimal touch, trial 15)
A2AT_8_p_4	How would you rate this touch? - (CT-optimal touch, trial 16)
A2AT_8_i_4	How would you rate this touch? - (CT-optimal touch, trial 16)
A2AT_8_f_4	To what extend did you feel "frozen" during this touch? - (CT-optimal touch, trial 16)
A2NAT_1_p_4	How would you rate this touch? - (CT non-optimal touch, trial 9)
A2NAT_1_i_4	How would you rate this touch? - (CT non-optimal touch, trial 9)
A2NAT_1_f_4	To what extend did you feel "frozen" during this touch? - (CT non-optimal touch, trial 9)
A2NAT_2_p_4	How would you rate this touch? - (CT non-optimal touch, trial 10)
A2NAT_2_i_4	How would you rate this touch? - (CT non-optimal touch, trial 10)
A2NAT_2_f_4	To what extend did you feel "frozen" during this touch? - (CT non-optimal touch, trial 10)
A2NAT_3_p_4	How would you rate this touch? - (CT non-optimal touch, trial 11)
A2NAT_3_i_4	How would you rate this touch? - (CT non-optimal touch, trial 11)
A2NAT_3_f_4	To what extend did you feel "frozen" during this touch? - (CT non-optimal touch, trial 11)
A2NAT_4_p_4	How would you rate this touch? - (CT non-optimal touch, trial 12)
A2NAT_4_i_4	How would you rate this touch? - (CT non-optimal touch, trial 12)
A2NAT_4_f_4	To what extend did you feel "frozen" during this touch? - (CT non-optimal touch, trial 12)
A2NAT_5_p_4	How would you rate this touch? - (CT non-optimal touch, trial 13)
A2NAT_5_i_4	How would you rate this touch? - (CT non-optimal touch, trial 13)
A2NAT_5_f_4	To what extend did you feel "frozen" during this touch? - (CT non-optimal touch, trial 13)
A2NAT_6_p_4	How would you rate this touch? - (CT non-optimal touch, trial 14)
A2NAT_6_i_4	How would you rate this touch? - (CT non-optimal touch, trial 14)
A2NAT_6_f_4	To what extend did you feel "frozen" during this touch? - (CT non-optimal touch, trial 14)
A2NAT_7_p_4	How would you rate this touch? - (CT non-optimal touch, trial 15)
A2NAT_7_i_4	How would you rate this touch? - (CT non-optimal touch, trial 15)
A2NAT_7_f_4	To what extend did you feel "frozen" during this touch? - (CT non-optimal touch, trial 15)
A2NAT_8_p_4	How would you rate this touch? - (CT non-optimal touch, trial 16)
A2NAT_8_i_4	How would you rate this touch? - (CT non-optimal touch, trial 16)
A2NAT_8_f_4	To what extend did you feel "frozen" during this touch? - (CT non-optimal touch, trial 16)
Anxiety_slow_4	Slow touch:
Anxiety_fast_4	Fast touch:
Q1_1	Currently I would prefer to be touched by others �
Q2_3	Currently I would prefer to touch others...
TDS_1	I do not receive as much touch in my life as normal people.	1 = strongly disagree; 2 = somehwat disagree; 3 = neither agree nor disagree; 4 = somehwat agree; 5 = strongly agree
TDS_2	I receive a normal, healthy amount of touch from people.	1 = strongly disagree; 2 = somehwat disagree; 3 = neither agree nor disagree; 4 = somehwat agree; 5 = strongly agree
TDS_3	Human touch is not a daily occurrence in my life.	1 = strongly disagree; 2 = somehwat disagree; 3 = neither agree nor disagree; 4 = somehwat agree; 5 = strongly agree
TDS_4	Touch from other people is a very common and natural part of my daily life.	1 = strongly disagree; 2 = somehwat disagree; 3 = neither agree nor disagree; 4 = somehwat agree; 5 = strongly agree
TDS_5	I often go for days without being touched by someone.	1 = strongly disagree; 2 = somehwat disagree; 3 = neither agree nor disagree; 4 = somehwat agree; 5 = strongly agree
TDS_6	I often feel like I�m untouchable because of the lack of touch from others in my life.	1 = strongly disagree; 2 = somehwat disagree; 3 = neither agree nor disagree; 4 = somehwat agree; 5 = strongly agree
TDS_7	I receive a variety of forms of touch from a variety of different people.	1 = strongly disagree; 2 = somehwat disagree; 3 = neither agree nor disagree; 4 = somehwat agree; 5 = strongly agree
TDS_8	I can go long periods of time without being touched by another person.	1 = strongly disagree; 2 = somehwat disagree; 3 = neither agree nor disagree; 4 = somehwat agree; 5 = strongly agree
TDS_9	There are days where I would do anything just to be touched by someone.	1 = strongly disagree; 2 = somehwat disagree; 3 = neither agree nor disagree; 4 = somehwat agree; 5 = strongly agree
TDS_10	I have longed for the touch of another person, any person.	1 = strongly disagree; 2 = somehwat disagree; 3 = neither agree nor disagree; 4 = somehwat agree; 5 = strongly agree
TDS_11	Some days I long to be held, but have no one to hold me.	1 = strongly disagree; 2 = somehwat disagree; 3 = neither agree nor disagree; 4 = somehwat agree; 5 = strongly agree
TDS_12	I often wish I could get more hugs from others.	1 = strongly disagree; 2 = somehwat disagree; 3 = neither agree nor disagree; 4 = somehwat agree; 5 = strongly agree
TDS_13	I have engaged in sexual behaviors for the pure purpose of being touched by someone.	1 = strongly disagree; 2 = somehwat disagree; 3 = neither agree nor disagree; 4 = somehwat agree; 5 = strongly agree
TDS_14	I would never engage in sex with someone, just to be touched.	1 = strongly disagree; 2 = somehwat disagree; 3 = neither agree nor disagree; 4 = somehwat agree; 5 = strongly agree
TEAQ_1	I dislike people being very physically affectionate towards me.	1 = strongly disagree; 2 = somehwat disagree; 3 = neither agree nor disagree; 4 = somehwat agree; 5 = strongly agree
TEAQ_2	I like using moisturisers on my skin.	1 = strongly disagree; 2 = somehwat disagree; 3 = neither agree nor disagree; 4 = somehwat agree; 5 = strongly agree
TEAQ_3	I like using body lotions.	1 = disagree strongly; 2 = disagree a little; 3 = neither agree nor disagree; 4 = agree a little; 5 = agree strongly
TEAQ_4	There was a lot of physical affection during my childhood.	1 = disagree strongly; 2 = disagree a little; 3 = neither agree nor disagree; 4 = agree a little; 5 = agree strongly
TEAQ_5	My parents regularly cuddled me as a child.	1 = disagree strongly; 2 = disagree a little; 3 = neither agree nor disagree; 4 = agree a little; 5 = agree strongly
TEAQ_6	As a child I would often hug family members.	1 = disagree strongly; 2 = disagree a little; 3 = neither agree nor disagree; 4 = agree a little; 5 = agree strongly
TEAQ_7	I like to use bath essence when having a bath.	1 = disagree strongly; 2 = disagree a little; 3 = neither agree nor disagree; 4 = agree a little; 5 = agree strongly
TEAQ_8	As a child I found a hug from my parents when I was upset made me feel much happier.	1 = disagree strongly; 2 = disagree a little; 3 = neither agree nor disagree; 4 = agree a little; 5 = agree strongly
TEAQ_9	Kissing is a great way of expressing physical attraction.	1 = disagree strongly; 2 = disagree a little; 3 = neither agree nor disagree; 4 = agree a little; 5 = agree strongly
TEAQ_10	As a child my parents would tuck me up in bed every night and give me a hug and a kiss goodnight.	1 = disagree strongly; 2 = disagree a little; 3 = neither agree nor disagree; 4 = agree a little; 5 = agree strongly
TEAQ_11	Physical contact with other people is important to me.	1 = disagree strongly; 2 = disagree a little; 3 = neither agree nor disagree; 4 = agree a little; 5 = agree strongly
TEAQ_12	Hugging someone is a good way of consoling them.	1 = disagree strongly; 2 = disagree a little; 3 = neither agree nor disagree; 4 = agree a little; 5 = agree strongly
TEAQ_13	I can always find somebody to physically comfort me when I am upset.	1 = disagree strongly; 2 = disagree a little; 3 = neither agree nor disagree; 4 = agree a little; 5 = agree strongly
TEAQ_14	I enjoy grooming other people�s skin.	1 = disagree strongly; 2 = disagree a little; 3 = neither agree nor disagree; 4 = agree a little; 5 = agree strongly
TEAQ_15	I enjoy being cuddled by someone I am fond of.	1 = disagree strongly; 2 = disagree a little; 3 = neither agree nor disagree; 4 = agree a little; 5 = agree strongly
TEAQ_16	My mother regularly bathed me as a child.	1 = disagree strongly; 2 = disagree a little; 3 = neither agree nor disagree; 4 = agree a little; 5 = agree strongly
TEAQ_17	As a child my parents always comforted me when I was upset.	1 = disagree strongly; 2 = disagree a little; 3 = neither agree nor disagree; 4 = agree a little; 5 = agree strongly
TEAQ_18	I enjoy the feeling of my skin against someone else�s if I know them intimately.	1 = disagree strongly; 2 = disagree a little; 3 = neither agree nor disagree; 4 = agree a little; 5 = agree strongly
TEAQ_19	As a child my parents would often hold my hand when I was walking along with them.	1 = disagree strongly; 2 = disagree a little; 3 = neither agree nor disagree; 4 = agree a little; 5 = agree strongly
TEAQ_20	Most days I get a hug or a kiss.	1 = disagree strongly; 2 = disagree a little; 3 = neither agree nor disagree; 4 = agree a little; 5 = agree strongly
TEAQ_21	Sometimes I just need to be hugged.	1 = disagree strongly; 2 = disagree a little; 3 = neither agree nor disagree; 4 = agree a little; 5 = agree strongly
TEAQ_22	I like the feel of shower gels against my skin.	1 = disagree strongly; 2 = disagree a little; 3 = neither agree nor disagree; 4 = agree a little; 5 = agree strongly
TEAQ_23	I enjoy holding hands with someone I am fond of.	1 = disagree strongly; 2 = disagree a little; 3 = neither agree nor disagree; 4 = agree a little; 5 = agree strongly
TEAQ_24	I often share a romantic kiss.	1 = disagree strongly; 2 = disagree a little; 3 = neither agree nor disagree; 4 = agree a little; 5 = agree strongly
TEAQ_25	In general, I would describe myself as a physically affectionate person.	1 = disagree strongly; 2 = disagree a little; 3 = neither agree nor disagree; 4 = agree a little; 5 = agree strongly
TEAQ_26	It�s good to console people you know well with strokes and hugs.	1 = disagree strongly; 2 = disagree a little; 3 = neither agree nor disagree; 4 = agree a little; 5 = agree strongly
TEAQ_27	I like exfoliating my skin (removing dead skin cells from the outer layer of the skin).	1 = disagree strongly; 2 = disagree a little; 3 = neither agree nor disagree; 4 = agree a little; 5 = agree strongly
TEAQ_28	Kissing is an enjoyable part of expressing romantic feeling.	1 = disagree strongly; 2 = disagree a little; 3 = neither agree nor disagree; 4 = agree a little; 5 = agree strongly
TEAQ_29	I often have my skin stroked.	1 = disagree strongly; 2 = disagree a little; 3 = neither agree nor disagree; 4 = agree a little; 5 = agree strongly
TEAQ_30	I often hold hands with someone I am fond of.	1 = disagree strongly; 2 = disagree a little; 3 = neither agree nor disagree; 4 = agree a little; 5 = agree strongly
TEAQ_31	I enjoy having my skin groomed by other people.	1 = disagree strongly; 2 = disagree a little; 3 = neither agree nor disagree; 4 = agree a little; 5 = agree strongly
TEAQ_32	I am on huggable terms with quite a few people.	1 = disagree strongly; 2 = disagree a little; 3 = neither agree nor disagree; 4 = agree a little; 5 = agree strongly
TEAQ_33	I like having a bath with lots of bubble bath.	1 = disagree strongly; 2 = disagree a little; 3 = neither agree nor disagree; 4 = agree a little; 5 = agree strongly
TEAQ_34	I find a hug very comforting when I am upset.	1 = disagree strongly; 2 = disagree a little; 3 = neither agree nor disagree; 4 = agree a little; 5 = agree strongly
TEAQ_35	I like to use face masks on my skin.	1 = disagree strongly; 2 = disagree a little; 3 = neither agree nor disagree; 4 = agree a little; 5 = agree strongly
TEAQ_36	I like it when my friends and family greet me by giving me a hug.	1 = disagree strongly; 2 = disagree a little; 3 = neither agree nor disagree; 4 = agree a little; 5 = agree strongly
TEAQ_37	I like to stroke the skin of someone I know intimately.	1 = disagree strongly; 2 = disagree a little; 3 = neither agree nor disagree; 4 = agree a little; 5 = agree strongly
TI_event	From the events stated in the previous questionnaire, please select the most distressing one that you have experienced. You will be referring to this event only when answering the following statements.	1 Suffering from a life-threatening illness yourself 2 Split up or divorce of parents 3 Incest/sexual abuse during childhood 4 Physical abuse during childhood 5 Psychological (emotional) abuse during childhood 6 Psychological (emotional) neglect during childhood 7 Severe accident 8 Miscarriage/stillbirth 9 Abortion 10 Sexual violence (not rape) by a known person 11 Sexual violence (not rape) by a…
TI_1	The following statements refer to immobility response. Please select a response next to each of the statements below to indicate to what extent you agree or disagree with each statement. - You froze or felt paralyzed during the event.	1 = strongly disagree; 2 = disagree; 3 = somewhat disagree; 4 = neutral; 5 = somehwat agree; 6 = agree
TI_2	The following statements refer to immobility response. Please select a response next to each of the statements below to indicate to what extent you agree or disagree with each statement. - You were unable to move even though not restrained during the event.	1 = strongly disagree; 2 = disagree; 3 = somewhat disagree; 4 = neutral; 5 = somehwat agree; 6 = agree
TI_3	The following statements refer to immobility response. Please select a response next to each of the statements below to indicate to what extent you agree or disagree with each statement. - Your body was trembling/shaking during the event.	1 = strongly disagree; 2 = disagree; 3 = somewhat disagree; 4 = neutral; 5 = somehwat agree; 6 = agree
TI_4	The following statements refer to immobility response. Please select a response next to each of the statements below to indicate to what extent you agree or disagree with each statement. - You were unable to call out or scream during the event.	1 = strongly disagree; 2 = disagree; 3 = somewhat disagree; 4 = neutral; 5 = somehwat agree; 6 = agree
TI_5	The following statements refer to immobility response. Please select a response next to each of the statements below to indicate to what extent you agree or disagree with each statement. - You felt numb or no pain during the event.	1 = strongly disagree; 2 = disagree; 3 = somewhat disagree; 4 = neutral; 5 = somehwat agree; 6 = agree
TI_6	The following statements refer to immobility response. Please select a response next to each of the statements below to indicate to what extent you agree or disagree with each statement. - You felt cold during the event.	1 = strongly disagree; 2 = disagree; 3 = somewhat disagree; 4 = neutral; 5 = somehwat agree; 6 = agree
TI_7	The following statements refer to immobility response. Please select a response next to each of the statements below to indicate to what extent you agree or disagree with each statement. - You felt feelings of fear/panic during the event.	1 = strongly disagree; 2 = disagree; 3 = somewhat disagree; 4 = neutral; 5 = somehwat agree; 6 = agree
TI_8	The following statements refer to immobility response. Please select a response next to each of the statements below to indicate to what extent you agree or disagree with each statement. - You feared for your life or felt as though you were going to die.	1 = strongly disagree; 2 = disagree; 3 = somewhat disagree; 4 = neutral; 5 = somehwat agree; 6 = agree
TI_9	The following statements refer to immobility response. Please select a response next to each of the statements below to indicate to what extent you agree or disagree with each statement. - You felt detached from yourself during the event.	1 = strongly disagree; 2 = disagree; 3 = somewhat disagree; 4 = neutral; 5 = somehwat agree; 6 = agree
TI_10	The following statements refer to immobility response. Please select a response next to each of the statements below to indicate to what extent you agree or disagree with each statement. - You felt detached from what was going on around you during the event.	1 = strongly disagree; 2 = disagree; 3 = somewhat disagree; 4 = neutral; 5 = somehwat agree; 6 = agree
NLETQ_F_1	1. Suffering from a life threatening illness yourself (frequency)
NLETQ_F_2	2. Split up or divorce of parents (frequency)
NLETQ_F_3	3. Incest/sexual abuse during childhood (frequency)
NLETQ_F_4	4. Physical abuse during childhood (frequency)
NLETQ_F_5	5. Psychological (emotional) abuse during childhood (frequency)
NLETQ_F_6	6. Severe accident (frequency)
NLETQ_F_7	7. Miscarriage/stillbirth (frequency)
NLETQ_F_8	8. Abortion (frequency)
NLETQ_F_9	9. Sexual violence (not rape) by a known person (frequency)
NLETQ_F_10	10. Sexual violence (not rape) by stranger (frequency)
NLETQ_F_11	11. Rape by a known person (frequency)
NLETQ_F_12	12. Rape by stranger (frequency)
NLETQ_F_13	13. Physical violence by known person (frequency)
NLETQ_F_14	14. Physical violence by stranger (frequency)
NLETQ_F_15	15. Death of a good friend (frequency)
NLETQ_F_16	16. Death of your partner (frequency)
NLETQ_F_17	17. Death of a sibling (frequency)
NLETQ_F_18	18. Death of father/mother (frequency)
NLETQ_F_19	19. Death of child (frequency)
NLETQ_F_20	20. Life threatening illness of parents/sibling/partner (frequency)
NLETQ_F_21	21. Dismissal from work (frequency)
NLETQ_F_22	22. Splitting up of a long relationship, divorce (frequency)
NLETQ_F_23	23. Hitting bankruptcy/being sued for something (frequency)
NLETQ_F_24	24. Destruction of house due to fire/ or a natural disaster (frequency)
NLETQ_1_25_1	Below you will find the description of different events that people can experience during their l... - How often has this happened to you? Please provide the answer as a number, e.g. 2 or 10. - 25. Destruction of house due to fire/a natural disaster - If this has never happened to you, please fill in '0'.
NLETQ_A_1	1. Suffering from a life threatening illness yourself (age)
NLETQ_A_2	2. Split up or divorce of parents (age)
NLETQ_A_3	3. Incest/sexual abuse during childhood (age)
NLETQ_A_4	4. Physical abuse during childhood (age)
NLETQ_A_5	5. Psychological (emotional) abuse during childhood (age)
NLETQ_A_6	6. Severe accident (age)
NLETQ_A_7	7. Miscarriage/stillbirth (age)
NLETQ_A_8	8. Abortion (age)
NLETQ_A_9	9. Sexual violence (not rape) by a known person (age)
NLETQ_A_10	10. Sexual violence (not rape) by stranger (age)
NLETQ_A_11	11. Rape by a known person (age)
NLETQ_A_12	12. Rape by stranger (age)
NLETQ_A_13	13. Physical violence by known person (age)
NLETQ_A_14	14. Physical violence by stranger (age)
NLETQ_A_15	15. Death of a good friend (age)
NLETQ_A_16	16. Death of your partner (age)
NLETQ_A_17	17. Death of a sibling (age)
NLETQ_A_18	18. Death of father/mother (age)
NLETQ_A_19	19. Death of child (age)
NLETQ_A_20	20. Life threatening illness of parents/sibling/partner (age)
NLETQ_A_21	21. Dismissal from work (age)
NLETQ_A_22	22. Splitting up of a long relationship, divorce (age)
NLETQ_A_23	23. Hitting bankruptcy/being sued for something (age)
NLETQ_A_24	24. Destruction of house due to fire/ or a natural disaster (age)
NLETQ_2_25_1
If it has happened more than once, fill out the age you were when it was the most distressing time for you. - 25. Destruction of house due to fire/a natural disaster - If this has never happened to you, please leave blank.
NLETQ_I_1	1. Suffering from a life threatening illness yourself (distress)
NLETQ_I_2	2. Split up or divorce of parents (distress)
NLETQ_I_3	3. Incest/sexual abuse during childhood (distress)
NLETQ_I_4	4. Physical abuse during childhood (distress)
NLETQ_I_5	5. Psychological (emotional) abuse during childhood (distress)
NLETQ_I_6	6. Severe accident (distress)
NLETQ_I_7	7. Miscarriage/stillbirth (distress)
NLETQ_I_8	8. Abortion (distress)
NLETQ_I_9	9. Sexual violence (not rape) by a known person (distress)
NLETQ_I_10	10. Sexual violence (not rape) by stranger (distress)
NLETQ_I_11	11. Rape by a known person (distress)
NLETQ_I_12	12. Rape by stranger (distress)
NLETQ_I_13	13. Physical violence by known person (distress)
NLETQ_I_14	14. Physical violence by stranger (distress)
NLETQ_I_15	15. Death of a good friend (distress)
NLETQ_I_16	16. Death of your partner (distress)
NLETQ_I_17	17. Death of a sibling (distress)
NLETQ_I_18	18. Death of father/mother (distress)
NLETQ_I_19	19. Death of child (distress)
NLETQ_I_20	20. Life threatening illness of parents/sibling/partner (distress)
NLETQ_I_21	21. Dismissal from work (distress)
NLETQ_I_22	22. Splitting up of a long relationship, divorce (distress)
NLETQ_I_23	23. Hitting bankruptcy/being sued for something (distress)
NLETQ_I_24	24. Destruction of house due to fire/ or a natural disaster (distress)
NLETQ_3_25_1	25. Destruction of house due to fire/a natural disaster
NLETQ_other_1_1_1	Open question: Briefly describe what happened to you (approx. 5 words)
NLETQ_other_2_1_1	Open question: How often has this happened to you?
NLETQ_other_3_1_1	Open question: How old were you when it happened?
NLETQ_other_4_1_1	Open question: How distressing was this for you?
FL_4_DO_Hand	FL_4 - Block Randomizer - Display Order Hand
FL_4_DO_Brush	FL_4 - Block Randomizer - Display Order Brush
ATp_1_brush	CT-optimal touch, brush | pleasantess of touch (first trial) | How would you rate this touch?
ATi_1_brush	CT-optimal touch, brush | intensity of touch (first trial) | How would you rate this touch?
ATf_1_brush	CT-optimal touch, brush | freezing response to touch (first trial) | To what extend did you feel "frozen" during this touch?
ATp_2_brush	CT-optimal touch, brush | pleasantess of touch (second trial) | How would you rate this touch?
ATi_2_brush	CT-optimal touch, brush | intensity of touch (second trial) | How would you rate this touch?
ATf_2_brush	CT-optimal touch, brush | freezing response to touch (second trial) | To what extend did you feel "frozen" during this touch?
ATp_3_brush	CT-optimal touch, brush | pleasantess of touch (third trial) | How would you rate this touch?
ATi_3_brush	CT-optimal touch, brush | intensity of touch (third trial) | How would you rate this touch?
ATf_3_brush	CT-optimal touch, brush | freezing response to touch (third trial) | To what extend did you feel "frozen" during this touch?
ATp_4_brush	CT-optimal touch, brush | pleasantess of touch (fourth trial) | How would you rate this touch?
ATi_4_brush	CT-optimal touch, brush | intensity of touch (fourth trial) | How would you rate this touch?
ATf_4_brush	CT-optimal touch, brush | freezing response to touch (fourth trial) | To what extend did you feel "frozen" during this touch?
ATp_5_brush	CT-optimal touch, brush | pleasantess of touch (fifth trial) | How would you rate this touch?
ATi_5_brush	CT-optimal touch, brush | intensity of touch (fifth trial) | How would you rate this touch?
ATf_5_brush	CT-optimal touch, brush | freezing response to touch (fifth trial) | To what extend did you feel "frozen" during this touch?
ATp_6_brush	CT-optimal touch, brush | pleasantess of touch (sixth trial) | How would you rate this touch?
ATi_6_brush	CT-optimal touch, brush | intensity of touch (sixth trial) | How would you rate this touch?
ATf_6_brush	CT-optimal touch, brush | freezing response to touch (sixth trial) | To what extend did you feel "frozen" during this touch?
ATp_7_brush	CT-optimal touch, brush | pleasantess of touch (seventh trial) | How would you rate this touch?
ATi_7_brush	CT-optimal touch, brush | intensity of touch (seventh trial) | How would you rate this touch?
ATf_7_brush	CT-optimal touch, brush | freezing response to touch (seventh trial) | To what extend did you feel "frozen" during this touch?
ATp_8_brush	CT-optimal touch, brush | pleasantess of touch (eight trial) | How would you rate this touch?
ATi_8_brush	CT-optimal touch, brush | intensity of touch (eight trial) | How would you rate this touch?
ATf_8_brush	CT-optimal touch, brush | freezing response to touch (eight trial) | To what extend did you feel "frozen" during this touch?
NATp_1_brush	CT non-optimal touch, brush | pleasantess of touch (first trial) | How would you rate this touch?
NATi_1_brush	CT non-optimal touch, brush | intensity of touch (first trial) | How would you rate this touch?
NATf_1_brush	CT non-optimal touch, brush | freezing response to touch (first trial) | To what extend did you feel "frozen" during this touch?
NATp_2_brush	CT non-optimal touch, brush | pleasantess of touch (second trial) | How would you rate this touch?
NATi_2_brush	CT non-optimal touch, brush | intensity of touch (second trial) | How would you rate this touch?
NATf_2_brush	CT non-optimal touch, brush | freezing response to touch (second trial) | To what extend did you feel "frozen" during this touch?
NATp_3_brush	CT non-optimal touch, brush | pleasantess of touch (third trial) | How would you rate this touch?
NATi_3_brush	CT non-optimal touch, brush | intensity of touch (third trial) | How would you rate this touch?
NATf_3_brush	CT non-optimal touch, brush | freezing response to touch (third trial) | To what extend did you feel "frozen" during this touch?
NATp_4_brush	CT non-optimal touch, brush | pleasantess of touch (fourth trial) | How would you rate this touch?
NATi_4_brush	CT non-optimal touch, brush | intensity of touch (fourth trial) | How would you rate this touch?
NATf_4_brush	CT non-optimal touch, brush | freezing response to touch (fourth trial) | To what extend did you feel "frozen" during this touch?
NATp_5_brush	CT non-optimal touch, brush | pleasantess of touch (fifth trial) | How would you rate this touch?
NATi_5_brush	CT non-optimal touch, brush | intensity of touch (fifth trial) | How would you rate this touch?
NATf_5_brush	CT non-optimal touch, brush | freezing response to touch (fifth trial) | To what extend did you feel "frozen" during this touch?
NATp_6_brush	CT non-optimal touch, brush | pleasantess of touch (sixth trial) | How would you rate this touch?
NATi_6_brush	CT non-optimal touch, brush | intensity of touch (sixth trial) | How would you rate this touch?
NATf_6_brush	CT non-optimal touch, brush | freezing response to touch (sixth trial) | To what extend did you feel "frozen" during this touch?
NATp_7_brush	CT non-optimal touch, brush | pleasantess of touch (seventh trial) | How would you rate this touch?
NATi_7_brush	CT non-optimal touch, brush | intensity of touch (seventh trial) | How would you rate this touch?
NATf_7_brush	CT non-optimal touch, brush | freezing response to touch (seventh trial) | To what extend did you feel "frozen" during this touch?
NATp_8_brush	CT non-optimal touch, brush | pleasantess of touch (eight trial) | How would you rate this touch?
NATi_8_brush	CT non-optimal touch, brush | intensity of touch (eight trial) | How would you rate this touch?
NATf_8_brush	CT non-optimal touch, brush | freezing response to touch (eight trial) | To what extend did you feel "frozen" during this touch?
ATp_1_hand	CT-optimal touch, hand | pleasantess of touch (first trial) | How would you rate this touch?
ATi_1_hand	CT-optimal touch, hand | intensity of touch (first trial) | How would you rate this touch?
ATf_1_hand	CT-optimal touch, hand | freezing response to touch (first trial) | To what extend did you feel "frozen" during this touch?
ATp_2_hand	CT-optimal touch, hand | pleasantess of touch (second trial) | How would you rate this touch?
ATi_2_hand	CT-optimal touch, hand | intensity of touch (second trial) | How would you rate this touch?
ATf_2_hand	CT-optimal touch, hand | freezing response to touch (second trial) | To what extend did you feel "frozen" during this touch?
ATp_3_hand	CT-optimal touch, hand | pleasantess of touch (third trial) | How would you rate this touch?
ATi_3_hand	CT-optimal touch, hand | intensity of touch (third trial) | How would you rate this touch?
ATf_3_hand	CT-optimal touch, hand | freezing response to touch (third trial) | To what extend did you feel "frozen" during this touch?
ATp_4_hand	CT-optimal touch, hand | pleasantess of touch (fourth trial) | How would you rate this touch?
ATi_4_hand	CT-optimal touch, hand | intensity of touch (fourth trial) | How would you rate this touch?
ATf_4_hand	CT-optimal touch, hand | freezing response to touch (fourth trial) | To what extend did you feel "frozen" during this touch?
ATp_5_hand	CT-optimal touch, hand | pleasantess of touch (fifth trial) | How would you rate this touch?
ATi_5_hand	CT-optimal touch, hand | intensity of touch (fifth trial) | How would you rate this touch?
ATf_5_hand	CT-optimal touch, hand | freezing response to touch (fifth trial) | To what extend did you feel "frozen" during this touch?
ATp_6_hand	CT-optimal touch, hand | pleasantess of touch (sixth trial) | How would you rate this touch?
ATi_6_hand	CT-optimal touch, hand | intensity of touch (sixth trial) | How would you rate this touch?
ATf_6_hand	CT-optimal touch, hand | freezing response to touch (sixth trial) | To what extend did you feel "frozen" during this touch?
ATp_7_hand	CT-optimal touch, hand | pleasantess of touch (seventh trial) | How would you rate this touch?
ATi_7_hand	CT-optimal touch, hand | intensity of touch (seventh trial) | How would you rate this touch?
ATf_7_hand	CT-optimal touch, hand | freezing response to touch (seventh trial) | To what extend did you feel "frozen" during this touch?
ATp_8_hand	CT-optimal touch, hand | pleasantess of touch (eight trial) | How would you rate this touch?
ATi_8_hand	CT-optimal touch, hand | intensity of touch (eight trial) | How would you rate this touch?
ATf_8_hand	CT-optimal touch, hand | freezing response to touch (eight trial) | To what extend did you feel "frozen" during this touch?
NATp_1_hand	CT non-optimal touch, hand | pleasantess of touch (first trial) | How would you rate this touch?
NATi_1_hand	CT non-optimal touch, hand | intensity of touch (first trial) | How would you rate this touch?
NATf_1_hand	CT non-optimal touch, hand | freezing response to touch (first trial) | To what extend did you feel "frozen" during this touch?
NATp_2_hand	CT non-optimal touch, hand | pleasantess of touch (second trial) | How would you rate this touch?
NATi_2_hand	CT non-optimal touch, hand | intensity of touch (second trial) | How would you rate this touch?
NATf_2_hand	CT non-optimal touch, hand | freezing response to touch (second trial) | To what extend did you feel "frozen" during this touch?
NATp_3_hand	CT non-optimal touch, hand | pleasantess of touch (third trial) | How would you rate this touch?
NATi_3_hand	CT non-optimal touch, hand | intensity of touch (third trial) | How would you rate this touch?
NATf_3_hand	CT non-optimal touch, hand | freezing response to touch (third trial) | To what extend did you feel "frozen" during this touch?
NATp_4_hand	CT non-optimal touch, hand | pleasantess of touch (fourth trial) | How would you rate this touch?
NATi_4_hand	CT non-optimal touch, hand | intensity of touch (fourth trial) | How would you rate this touch?
NATf_4_hand	CT non-optimal touch, hand | freezing response to touch (fourth trial) | To what extend did you feel "frozen" during this touch?
NATp_5_hand	CT non-optimal touch, hand | pleasantess of touch (fifth trial) | How would you rate this touch?
NATi_5_hand	CT non-optimal touch, hand | intensity of touch (fifth trial) | How would you rate this touch?
NATf_5_hand	CT non-optimal touch, hand | freezing response to touch (fifth trial) | To what extend did you feel "frozen" during this touch?
NATp_6_hand	CT non-optimal touch, hand | pleasantess of touch (sixth trial) | How would you rate this touch?
NATi_6_hand	CT non-optimal touch, hand | intensity of touch (sixth trial) | How would you rate this touch?
NATf_6_hand	CT non-optimal touch, hand | freezing response to touch (sixth trial) | To what extend did you feel "frozen" during this touch?
NATp_7_hand	CT non-optimal touch, hand | pleasantess of touch (seventh trial) | How would you rate this touch?
NATi_7_hand	CT non-optimal touch, hand | intensity of touch (seventh trial) | How would you rate this touch?
NATf_7_hand	CT non-optimal touch, hand | freezing response to touch (seventh trial) | To what extend did you feel "frozen" during this touch?
NATp_8_hand	CT non-optimal touch, hand | pleasantess of touch (eight trial) | How would you rate this touch?
NATi_8_hand	CT non-optimal touch, hand | intensity of touch (eight trial) | How would you rate this touch?
NATf_8_hand	CT non-optimal touch, hand | freezing response to touch (eight trial) | To what extend did you feel "frozen" during this touch?
AT_H_pleasantness	average pleasantess for CT-optimal touch (hand)
NAT_H_pleasantness	average pleasantess for CT non-optimal touch (hand)
NAT_B_pleasantness	average pleasantess for CT non-optimal touch (brush)
AT_B_pleasantness	average pleasantess for CT-optimal touch (brush)
TDS_LFT	sum score for longing for touch subscale (TDS)
IPT_total	sum of frequency of IPT events
IPT_binary	binary variable for the presence/absence of IPT	0 = no IPT; 1 = IPT
IPT_intensity	average IPT distress
IPT_age	average age at which IPT was first experienced
TEAQ_AFT	score for attitude to familiar touch subscale (TEAQ)
TEAQ_ChT	score for childhood touch subscale (TEAQ)
TEAQ_ASC	score for attitude to selfcare subscale (TEAQ)
TEAQ_CIT	score for current intimate touch subscale (TEAQ)
TEAQ_AIT	score for attitude towards intimate touch subscale (TEAQ)
LFT_total	LFT VAS score averaged across the two items of the scale
LFT_VAS_center	LFT VAS variable mean centered
TDS_LFT_center	TDS LFT subscale mean centered
