# Supplementary material for: Longing for touch and CT-optimal touch perception after interpersonal trauma
Source: PLoS One. 2025 Oct 27;20(10):e0333079. doi: 10.1371/journal.pone.0333079 (PMC12558537; doi:10.1371/journal.pone.0333079)
Supplement: S2 File — (ZIP) [file pone.0333079.s002.zip › S2 - Data and analyses/Study 2/Study 2_raw data.csv]

Progress	ResponseId	Age	Country	Psych_condition	Psych_specified	Skin_condition	Skin_specified	Neuro_condition	Neuro_specified	ATp_1_4	ATi_1_4	ATf_1_4	ATp_2_4	ATi_2_4	ATf_2_4	ATp_3_4	ATi_3_4	ATf_3_4	ATp_4_4	ATi_4_4	ATf_4_4	ATp_5_4	ATi_5_4	ATf_5_4	ATp_6_4	ATi_6_4	ATf_6_4	ATp_7_4	ATi_7_4	ATf_7_4	ATp_8_4	ATi_8_4	ATf_8_4	NATp_1_4	NATi_1_4	NATf_1_4	NATp_2_4	NATi_2_4	NATf_2_4	NATp_3_4	NATi_3_4	NATf_3_4	NATp_4_4	NATi_4_4	NATf_4_4	NATp_5_4	NATi_5_4	NATf_5_4	NATp_6_4
100	R_8RqsVzFnkkx0FlD	22	122	1		1		1		54	34	18	37	13	10	56	22	16	46	36	27	67	45	28	66	34	26	69	42	0	69	35	19	49	3	9	81	7	13	70	20	3	57	6	3	75	18	6	78
100	R_2jlK21eJuLATAAa	21	122	1		1		1		99	10	16	98	7	11	97	4	17	100	4	17	97	13	10	99	9	2	97	8	7	89	7	3	96	29	20	99	23	26	93	33	24	99	16	20	99	32	31	100
100	R_2CBjnvDeUjBm17B	21	122	1		1		1		58	10	0	68	3	0	64	10	0	59	11	0	62	0	0	66	4	0	62	5	0	66	5	0	56	0	0	57	0	0	64	0	0	59	0	0	40	0	0	41
100	R_8M4LD2n5vizqtzD	24	122	1		1		1		69	29	40	68	31	38	64	36	42	68	23	22	63	29	35	76	22	31	69	29	36	71	26	28	77	26	26	75	18	22	82	21	22	85	14	14	83	20	20	80
100	R_8ROCmm8FOb0rW8E	20	122	1		1		1		60	22	30	60	27	30	60	28	35	70	73	64	62	36	27	59	62	38	32	70	71	59	65	30	61	64	32	64	40	37	72	70	78	60	60	32	61	64	32	64
100	R_8fCt7CYH3CrCFEK	22	122	1		1		1		100	70	0	100	71	0	100	69	0	100	74	0	100	70	0	100	63	0	99	64	0	100	70	0	73	6	0	95	0	0	80	0	0	73	8	0	77	3	0	74
100	R_81A6bHfOFTZC3bm	22	78	1		1		1		50	5	30	66	55	1	48	2	14	42	8	39	61	25	3	75	5	26	47	5	3	44	10	27	66	64	1	61	59	0	63	63	1	58	56	6	64	57	0	52
100	R_232UUOhU7wnzLg8	21	122	1		1		1		77	31	0	100	68	0	81	19	0	66	17	0	84	17	0	89	27	0	79	29	4	78	15	3	35	69	9	62	57	0	45	17	0	56	29	0	44	36	0	41
100	R_2RWiaBv2Dlu8BW1	21	122	1		1		1		100	0	0	92	0	0	98	0	0	100	0	0	100	0	0	100	0	0	96	0	0	91	0	0	91	5	0	97	0	0	100	0	0	100	0	0	100	0	0	100
100	R_2EFpCIMns0VYkVr	21	122	2	Anxiety disorder	1		1		61	23	0	60	27	0	62	18	0	67	25	0	65	26	0	62	24	0	59	23	0	58	18	0	80	51	0	85	61	0	78	49	0	80	24	0	78	52	0	82
100	R_8VgvfxijDnFqAn6	25	122	1		1		1		28	51	21	21	42	11	43	39	25	29	46	10	28	40	14	35	42	17	39	23	6	28	34	23	22	36	9	39	28	0	33	42	22	18	30	1	36	39	16	29
100	R_2zHdmw9pzcImLFn	25	122	1		1		1		71	20	49	73	19	51	70	25	48	70	15	53	75	28	50	74	21	55	75	22	58	73	24	40	74	75	44	72	56	34	70	68	41	72	37	39	70	55	36	80
100	R_81mCPdw82p1NNev	22	122	2	PTSD	1		1		51	44	13	100	38	0	44	55	55	61	15	0	96	54	0	81	84	0	100	56	0	53	53	24	64	71	25	11	75	50	0	88	65	36	16	2	24	82	66	38
100	R_8dB2Tne6ZP2g3jy	20	122	2	PTSD, unspecified depressive disorder	1		1		16	82	70	70	9	0	86	64	0	71	70	81	58	1	51	86	1	0	5	95	85	72	59	0	74	0	0	72	1	0	85	16	0	81	0	0	98	0	0	77
100	R_8oFsGKsLaI6BHl8	20	122	2	Health anxiety/ziekteangststoornis	2	Psoriasis & eczeem	1		68	13	10	79	12	8	89	14	13	75	12	12	87	14	13	70	21	11	80	11	10	69	21	9	74	21	9	69	19	15	57	38	21	62	31	10	55	39	20	63
100	R_8KJg8Lo4ULjlGCd	21	122	1		1		1		94	3	0	95	5	0	91	0	0	94	2	0	96	5	0	95	8	0	94	3	0	96	4	0	87	0	0	87	3	0	86	1	0	93	1	0	89	4	0	91
100	R_8pq79z5zwAWSv4J	20	122	1		1		1		100	88	96	97	80	99	100	87	99	99	79	98	99	73	86	98	82	90	99	84	96	96	81	93	99	64	89	98	70	96	95	61	88	94	55	76	91	69	84	94
100	R_2g5P2FUwVq5mrg1	21	122	1		1		1		65	13	8	72	59	2	84	29	5	65	43	5	65	59	2	69	61	8	63	34	4	70	38	3	25	29	12	65	65	23	26	79	16	33	61	16	66	36	10	44
100	R_8VanavTABzY0utq	20	122	1		1		1		57	0	1	63	0	0	56	0	0	61	0	1	63	0	0	60	0	0	59	0	0	53	0	0	48	10	0	45	7	0	45	8	0	41	9	0	54	7	0	57
100	R_2XVliMBKL8sFSiB	19	122	1		1		1		87	0	0	67	0	0	67	0	0	71	0	0	73	0	0	71	0	0	72	0	0	67	0	0	53	0	0	61	0	0	54	0	0	62	0	0	53	0	0	54
100	R_2ByuuSeYWIkK1wE	22	122	1		1		1		64	25	14	66	21	11	64	29	19	64	29	13	67	44	33	67	60	34	68	73	45	75	64	15	66	19	15	55	41	16	62	12	9	68	9	6	59	31	21	67
100	R_2fh3OuFQYaoEEF3	22	122	1		1		1		50	22	5	55	17	4	58	25	21	63	30	17	64	20	16	61	23	23	64	26	10	57	21	3	56	23	15	52	12	0	47	22	5	45	15	1	51	14	16	49
100	R_8mRb60hcQws9f87	22	122	1		2	eczema	1		5	4	7	13	2	2	12	9	10	9	4	7	15	8	5	13	4	12	15	5	9	8	4	14	21	30	12	9	28	13	12	27	8	17	25	10	9	24	10	27
100	R_256cZdnWI50gg5X	21	122	1		1		1		50	8	7	53	12	16	46	9	17	49	15	21	48	13	6	49	4	11	53	7	13	49	9	10	52	25	9	54	11	3	53	14	6	56	21	7	55	10	2	55
100	R_8N5qq1avaWhvemK	21	122	1		1		1		79	9	0	64	2	0	63	18	4	52	24	3	55	8	2	61	19	6	69	10	0	64	0	0	87	3	0	75	4	0	89	6	0	81	1	0	78	5	0	81
100	R_8L0t1PM13My6KQh	23	122	1		1		1		60	26	47	59	33	46	59	35	26	58	34	37	55	26	42	65	20	23	57	58	66	68	20	19	71	59	17	70	26	10	74	23	15	65	27	10	74	19	11	76
100	R_2bTd4ex0q6q6VyO	20	122	1		1		1		74	58	16	75	67	17	65	54	33	73	60	20	72	64	23	58	57	26	64	61	37	80	69	23	52	50	43	58	51	36	51	45	39	54	49	24	51	52	50	59
100	R_8GP2YCMRB2l4Byh	18	122	1		1		1		58	2	0	70	0	0	60	0	0	61	1	0	63	0	0	70	1	0	73	2	0	65	0	0	63	1	0	50	0	0	51	0	0	48	1	1	53	0	0	67
100	R_2RsWvKQTzXCuoC1	22	122	1		1		1		88	5	5	86	4	2	85	5	4	82	6	4	84	6	2	84	6	5	88	5	7	87	3	1	83	6	4	83	8	5	80	5	2	80	7	7	86	2	5	76
100	R_8FgOgcRW8SMM1lY	20	122	1		1		1		60	19	42	71	51	65	77	25	44	54	11	6	48	25	44	71	50	37	53	57	38	79	60	52	74	5	6	78	19	7	78	13	4	63	37	11	70	6	8	73
100	R_2Yx96EzuDXB0r61	22	122	1		1		1		81	0	0	82	0	0	84	0	0	83	0	0	84	0	0	81	0	0	79	0	0	83	0	0	83	0	0	79	0	0	83	0	0	82	0	0	81	0	0	84
100	R_8qsV6eCyy9pREWH	22	122	1		2	eczema	2	ADHD	94	86	0	96	89	0	77	82	3	91	79	0	75	88	10	94	84	0	94	79	0	94	78	0	44	67	6	44	60	5	46	89	7	43	81	5	43	71	7	31
100	R_8oZNQUve2fzyUje	21	122	1		1		1		49	48	14	56	6	8	62	15	0	40	44	15	50	29	6	52	20	18	43	38	15	45	46	24	58	1	0	60	36	7	55	1	2	52	2	0	52	0	1	58
100	R_2aQxqE7wyhy52bt	21	42	1		1		1		72	8	5	54	0	0	74	10	4	65	7	5	72	1	2	78	9	3	65	4	2	69	2	2	60	2	1	55	1	2	60	1	1	63	3	5	65	5	2	51
100	R_8CVH7ChCRsYPdV3	22	26	1		1		1		54	45	0	45	58	0	65	49	4	31	66	0	72	73	0	83	73	4	79	73	12	59	77	2	9	60	6	10	61	0	43	64	0	58	71	0	14	55	0	16
100	R_2e8HRLcKNt3YmQS	22	137	2	MDD, GAD	1		1		78	2	14	77	4	17	82	15	18	84	4	23	78	4	8	77	2	16	91	16	15	89	5	18	71	16	17	100	18	12	79	16	10	83	11	9	75	17	11	74
100	R_8dmDu9rJWYNhnwI	23	122	1		1		1		80	66	30	92	25	8	82	29	23	61	11	0	93	23	3	77	75	19	81	45	36	83	62	21	54	55	17	60	61	7	68	8	0	65	19	0	48	16	0	55
100	R_8y8wNOD8thiSKqM	22	122	2	ADD	2	Eczema	2	ADD	74	75	69	55	34	38	63	61	64	61	57	51	66	60	55	51	25	17	59	58	34	58	61	51	16	16	18	22	60	9	23	21	12	16	21	18	16	61	12	20
100	R_86i5RjiMDYTo7mN	22	122	1		2	Eczema	1		75	10	11	60	16	1	61	34	53	74	5	13	63	7	4	77	7	21	60	49	53	76	60	18	60	16	33	50	5	37	29	67	3	28	92	4	69	27	0	82
100	R_29Rn4GyMz7aNeTf	21	122	1		1		1		47	0	0	45	32	19	36	14	5	40	39	3	43	40	9	55	22	1	53	2	2	51	7	3	45	13	1	56	8	0	57	1	0	56	23	1	60	13	5	56
100	R_27r0OVgHhvTXJWx	21	122	1		1		1		83	0	0	84	11	0	72	33	0	74	0	0	94	12	1	73	18	2	59	15	1	60	8	18	41	19	20	62	28	6	67	27	6	44	13	9	60	12	7	42
100	R_82jt1wKiWJJRYzv	25	122	1		1		1		73	73	0	79	80	0	69	53	0	48	60	8	64	54	1	64	63	0	57	55	0	58	54	2	53	41	11	81	73	0	60	46	1	70	76	0	68	67	0	54
100	R_2RyJfoYDZs7EpwM	23	122	2	generalised anxiety disorder	1		1		57	38	27	58	41	46	60	52	43	67	59	42	63	60	45	69	58	44	79	59	21	67	65	39	63	58	44	44	31	12	57	45	29	52	26	20	40	42	23	38
100	R_21osULsHgNt4qWL	19	122	1		1		1		65	21	0	59	11	3	61	10	0	74	14	0	57	6	0	61	23	0	61	11	0	70	6	0	42	22	0	55	25	0	44	35	0	53	38	0	42	27	4	43
100	R_2EKGJl7VJniuXHH	22	183	1		1		1		44	58	55	27	85	86	59	14	5	28	62	69	22	85	78	72	27	9	10	75	86	41	60	55	64	25	57	90	0	0	42	14	4	80	1	2	91	14	4	70
100	R_2zpPV0mfq7ICdWC	21	122	1		1		1		65	22	18	41	0	25	63	1	37	70	34	0	60	16	36	24	0	69	37	0	31	63	4	15	33	84	36	34	73	33	50	62	21	22	77	23	37	71	28	22
100	R_2sdwhPZMWWi5KDw	21	122	1		1		1		60	53	36	43	38	40	53	34	36	43	55	54	56	43	38	54	40	38	65	37	31	46	56	54	44	45	38	47	55	36	56	62	65	74	43	53	41	57	55	47
100	R_8KNRzkymcNH87PD	21	122	1		1		1		75	33	58	80	30	32	70	33	34	70	12	35	74	31	37	78	26	33	72	40	38	73	39	41	68	39	36	57	48	54	61	55	45	65	54	54	67	35	43	60
100	R_2YlIdFh55frTCWv	26	36	1		1				43	12	58	43	34	84	33	23	75	40	19	97	82	0	15	64	0	56	20	22	15	39	24	28	63	81	10	62	57	60	60	83	57	56	70	16	60	56	43	63
100	R_8k2mnbKxIH4sOaF	23	122	2	eating disorder (an), depression, PTSD	1		1		41	23	88	24	79	90	10	81	99	37	70	73	26	86	91	45	18	45	46	70	97	25	64	90	68	21	24	64	71	41	45	58	55	60	55	7	62	31	6	83
100	R_8JDT5JhlsPXM3J6	22	67	1		1		1		76	37	60	63	31	6	72	31	23	81	55	0	72	31	26	78	0	27	71	25	57	69	28	24	28	69	38	31	64	34	47	60	37	13	70	35	32	0	30	28
100	R_8QSFU4h8kMeaG6V	21	122	2	Unspecified Anxiety Disorder	1		2	Migraine	69	59	35	64	68	58	89	58	45	72	66	61	67	69	63	79	60	54	66	69	62	62	33	37	66	58	54	52	60	42	60	43	36	60	38	34	53	41	44	47
100	R_85uPdtYELAM8zXU	22	26	1		1		1		68	0	0	70	0	0	55	0	0	58	12	0	64	1	0	54	0	0	72	1	0	66	18	5	65	18	0	64	4	0	67	4	0	71	4	0	49	1	0	54
100	R_2ffVXRj7b7pFT3Y	21	122	1		1		1		61	40	54	60	36	38	56	17	0	73	27	24	82	20	0	69	58	55	47	57	26	54	57	31	30	73	67	15	67	63	64	25	30	32	57	53	9	73	58	28
100	R_2ux6mGI2AmqAjXA	25	122	2	ADHD, Anorexia Nervosa (no longer relevant), PTSD (no longer relevant)	2	Eczema	2	Epilepsy	78	20	0	60	6	0	60	13	0	59	18	0	77	18	0	67	12	0	62	8	0	85	21	0	58	36	0	61	32	0	61	39	0	64	32	0	58	38	0	60
100	R_2itaemKNdVQcY5u	23	122	2	Generalized Anxiety Disorder	1		1		54	45	21	79	20	31	67	36	32	86	39	12	93	17	6	64	42	32	53	45	39	53	44	36	16	66	66	20	65	62	18	62	59	38	72	65	78	75	61	23
100	R_8KvtPkIgS0BkBLX	50	122	1		1		1		62	0	0	63	0	0	66	0	0	72	0	0	76	0	0	76	0	0	77	0	0	66	0	0	68	0	0	61	0	0	59	0	0	63	0	0	70	0	0	64
100	R_2N3MRvXSsfNqzAo	25	122	2	Avoidant personality disorder, social anxiety disorder, depression	2	Eczema	1		43	61	53	46	53	35	56	71	55	45	56	53	42	56	59	48	56	39	35	42	49	58	68	43	70	44	41	42	37	29	39	40	42	48	48	20	56	53	38	41
100	R_8n72MPLIBqvZUC3	20	122	1		1				63	7	57	71	7	56	62	13	56	72	9	44	48	8	56	77	8	53	59	5	64	77	3	43	25	68	41	34	61	43	46	53	46	48	56	32	21	67	55	46
100	R_2QRj4Gqgm7cIQJD	19	122	1		1		1		69	65	71	74	64	78	80	66	84	63	60	56	65	62	58	61	53	69	66	68	71	59	60	46	46	49	29	61	53	40	53	54	35	57	52	32	69	60	58	57
100	R_8r1ET0cb2mrR0P9	21	122	1		1		1		88	73	6	90	68	1	88	78	8	84	55	14	79	62	11	87	67	4	88	63	3	87	76	5	57	38	13	61	21	3	53	31	10	56	21	5	56	37	10	54
100	R_2f10pinO1I1RGCY	22	36	1		1		1		53	1	70	54	3	47	74	0	57	46	2	89	47	0	56	47	3	84	46	2	93	26	10	90	82	56	0	82	14	0	66	58	5	53	86	0	48	88	20	90
100	R_2pDoIPOgOxYCcvO	19	122	1		1		1		54	30	18	42	50	16	73	50	10	46	42	13	68	13	10	65	12	5	38	45	21	58	52	8	56	12	8	37	52	25	83	19	0	50	16	5	26	60	12	81
100	R_2782cCO3lLYEbJN	21	122	1		1		1		47	36	9	40	23	1	97	20	1	56	73	2	85	24	3	92	24	2	97	28	3	31	34	7	95	37	3	93	66	5	66	59	3	63	30	4	83	55	6	82
100	R_2rCw2YP6N84jAgp	21	122	1		1		1		78	63	41	74	61	61	77	35	56	76	36	33	76	26	37	74	56	63	57	31	34	58	37	42	59	35	55	40	74	68	49	62	56	40	59	67	36	62	55	42
100	R_20xidJKJahRuNyx	27	36	1		1		1		29	11	54	27	24	62	23	12	69	22	16	65	25	12	60	18	15	66	32	12	62	32	16	60	76	10	9	70	14	16	73	18	25	79	10	10	70	17	22	74
100	R_8sEtQ9C6bT7Wk7f	22	122	1		1		1		68	40	8	65	43	0	56	42	5	46	60	12	69	40	6	68	45	6	66	53	6	58	31	2	80	33	0	83	24	10	71	50	9	46	43	1	71	16	3	64
100	R_2UaMtU9U5fHadNr	20	122	1		1		1		36	68	78	66	66	58	63	16	57	58	14	39	64	61	61	65	60	28	84	29	23	40	72	65	38	60	16	35	71	10	44	36	31	42	55	23	29	62	11	60
100	R_8SGIRyL7R4f8KeY	20	122	1		1		1		56	55	0	54	58	0	59	57	0	72	51	0	54	51	0	54	59	0	53	50	0	55	57	0	29	20	0	43	20	0	38	14	0	44	7	0	34	20	0	36
100	R_2ccMEVtOI3JgQfL	20	183	1		1		1		80	63	13	80	41	16	66	65	6	66	33	8	78	45	11	72	64	15	84	64	19	83	58	2	72	63	7	77	76	27	66	75	26	71	64	10	72	61	18	63
100	R_2oWJKlyU5rzhyw4	21	122	1		1		1		69	39	48	80	62	40	61	49	36	79	66	61	73	56	47	77	64	57	73	58	55	86	64	61	59	62	39	54	60	28	55	60	22	51	60	25	53	60	12	62
100	R_2po0IuR6DJx8iL1	30	122	1		1		1		61	16	0	57	12	0	59	29	0	62	19	0	61	13	0	63	12	0	57	12	0	63	18	1	59	59	0	59	60	0	76	21	0	77	6	0	68	13	0	71
100	R_22zLA5C63QZj7Et	24	122	1		1		1		64	28	22	85	14	40	88	14	7	75	21	19	61	32	32	80	14	12	74	14	44	89	11	58	45	46	41	30	63	64	36	42	37	67	23	35	41	42	55	65
100	R_8zqiEoBmH4M54om	19	122	1		1		1		12	21	60	14	11	82	57	25	8	4	39	71	14	8	44	23	19	77	18	5	81	44	33	4	51	59	6	50	84	61	42	63	8	59	80	2	23	32	50	50
100	R_2NWNBQqDHhZdo6R	21	122	1		1		1		87	14	3	85	4	2	76	6	26	89	0	0	77	3	0	60	30	8	64	34	5	36	8	19	44	42	19	40	62	15	38	60	58	19	72	60	31	77	69	43
100	R_8ONeuEWdfgnGhfY	21	122	2	ADD	1		1		43	17	12	79	10	2	42	28	16	65	11	1	71	6	2	60	18	5	71	5	3	61	34	9	58	71	45	57	38	38	63	33	22	57	59	68	29	88	40	53
100	R_2VaT5ZLBA1prvRD	20	122	1		1		1		93	41	45	93	54	54	87	61	53	90	40	53	97	56	36	92	47	38	95	41	39	90	57	33	62	54	55	62	44	60	93	43	54	64	55	53	62	55	55	60
100	R_2lCiSJmcA2QuRQl	23	122	1		1		1		88	80	2	86	67	3	97	52	0	85	73	0	84	44	0	93	18	0	85	40	0	95	78	0	50	61	0	59	46	0	50	50	0	50	50	0	76	22	0	61
100	R_8MQeITG9D75iDwL	31	122	1		1		1		71	3	0	65	4	0	66	1	0	54	17	0	67	1	0	64	14	0	61	20	0	71	3	0	54	3	0	51	7	0	50	4	0	56	1	0	50	1	0	55
[truncated: 305 more columns]
