# Supplementary material for: Longing for touch and CT-optimal touch perception after interpersonal trauma
Source: PLoS One. 2025 Oct 27;20(10):e0333079. doi: 10.1371/journal.pone.0333079 (PMC12558537; doi:10.1371/journal.pone.0333079)
Supplement: S2 File — (ZIP) [file pone.0333079.s002.zip › S2 - Data and analyses/Study 2/Study 2_SPSS syntax.sps]

* Encoding: UTF-8.
*___________________________________________________________________________________________________________________________________________.
* 1. DATA CLEANING.

      COMPUTE PPN = $Casenum.
      EXECUTE.

        *Rename NLETQ variables.
        RECODE NLETQ_1_1_1 NLETQ_1_2_1 NLETQ_1_3_1 NLETQ_1_4_1 NLETQ_1_5_1 NLETQ_1_6_1 NLETQ_1_7_1 
        NLETQ_1_8_1 NLETQ_1_9_1 NLETQ_1_10_1 NLETQ_1_11_1 NLETQ_1_12_1 NLETQ_1_13_1 NLETQ_1_14_1 
        NLETQ_1_15_1 NLETQ_1_16_1 NLETQ_1_17_1 NLETQ_1_18_1 NLETQ_1_19_1 NLETQ_1_20_1 NLETQ_1_21_1 
        NLETQ_1_22_1 NLETQ_1_23_1 NLETQ_1_24_1 NLETQ_2_1_1 NLETQ_2_2_1 NLETQ_2_3_1 NLETQ_2_4_1 NLETQ_2_5_1 
        NLETQ_2_6_1 NLETQ_2_7_1 NLETQ_2_8_1 NLETQ_2_9_1 NLETQ_2_10_1 NLETQ_2_11_1 NLETQ_2_12_1 NLETQ_2_13_1 
        NLETQ_2_14_1 NLETQ_2_15_1 NLETQ_2_16_1 NLETQ_2_17_1 NLETQ_2_18_1 NLETQ_2_19_1 NLETQ_2_20_1 
        NLETQ_2_21_1 NLETQ_2_22_1 NLETQ_2_23_1 NLETQ_2_24_1 NLETQ_3_1_1 NLETQ_3_2_1 NLETQ_3_3_1 NLETQ_3_4_1 
        NLETQ_3_5_1 NLETQ_3_6_1 NLETQ_3_7_1 NLETQ_3_8_1 NLETQ_3_9_1 NLETQ_3_10_1 NLETQ_3_11_1 NLETQ_3_12_1 
        NLETQ_3_13_1 NLETQ_3_14_1 NLETQ_3_15_1 NLETQ_3_16_1 NLETQ_3_17_1 NLETQ_3_18_1 NLETQ_3_19_1 
        NLETQ_3_20_1 NLETQ_3_21_1 NLETQ_3_22_1 NLETQ_3_23_1 NLETQ_3_24_1 (999=-99).
        EXECUTE. 

        RENAME VARIABLES(NLETQ_1_1_1 NLETQ_1_2_1 NLETQ_1_3_1 NLETQ_1_4_1 NLETQ_1_5_1 NLETQ_1_6_1 NLETQ_1_7_1 NLETQ_1_8_1
        NLETQ_1_9_1 NLETQ_1_10_1 NLETQ_1_11_1 NLETQ_1_12_1 NLETQ_1_13_1 NLETQ_1_14_1 NLETQ_1_15_1 NLETQ_1_16_1 NLETQ_1_17_1
        NLETQ_1_18_1 NLETQ_1_19_1 NLETQ_1_20_1 NLETQ_1_21_1 NLETQ_1_22_1 NLETQ_1_23_1 NLETQ_1_24_1 = NLETQ_F_1 NLETQ_F_2
        NLETQ_F_3 NLETQ_F_4 NLETQ_F_5 NLETQ_F_6 NLETQ_F_7 NLETQ_F_8 NLETQ_F_9 NLETQ_F_10 NLETQ_F_11 NLETQ_F_12 NLETQ_F_13
        NLETQ_F_14 NLETQ_F_15 NLETQ_F_16 NLETQ_F_17 NLETQ_F_18 NLETQ_F_19 NLETQ_F_20 NLETQ_F_21 NLETQ_F_22 NLETQ_F_23 NLETQ_F_24).

        VARIABLE LABELS
        NLETQ_F_1 '1. Suffering from a life threatening illness yourself (frequency)'
        NLETQ_F_2 '2. Split up or divorce of parents (frequency)'
        NLETQ_F_3 '3. Incest/sexual abuse during childhood (frequency)'
        NLETQ_F_4 '4. Physical abuse during childhood (frequency)'
        NLETQ_F_5 '5. Psychological (emotional) abuse during childhood (frequency)'
        NLETQ_F_6 '6. Severe accident (frequency)'
        NLETQ_F_7 '7. Miscarriage/stillbirth (frequency)'
        NLETQ_F_8 '8. Abortion (frequency)'
        NLETQ_F_9 '9. Sexual violence (not rape) by a known person (frequency)'
        NLETQ_F_10 '10. Sexual violence (not rape) by stranger (frequency)'
        NLETQ_F_11 '11. Rape by a known person (frequency)'
        NLETQ_F_12 '12. Rape by stranger (frequency)'
        NLETQ_F_13 '13. Physical violence by known person (frequency)'
        NLETQ_F_14 '14. Physical violence by stranger (frequency)'
        NLETQ_F_15 '15. Death of a good friend (frequency)'
        NLETQ_F_16 '16. Death of your partner (frequency)'
        NLETQ_F_17 '17. Death of a sibling (frequency)'
        NLETQ_F_18 '18. Death of father/mother (frequency)'
        NLETQ_F_19 '19. Death of child (frequency)'
        NLETQ_F_20 '20. Life threatening illness of parents/sibling/partner (frequency)'
        NLETQ_F_21 '21. Dismissal from work (frequency)'
        NLETQ_F_22 '22. Splitting up of a long relationship, divorce (frequency)'
        NLETQ_F_23 '23. Hitting bankruptcy/being sued for something (frequency)'
        NLETQ_F_24 '24. Destruction of house due to fire/ or a natural disaster (frequency)'

        RENAME VARIABLES(NLETQ_2_1_1 NLETQ_2_2_1 NLETQ_2_3_1 NLETQ_2_4_1 NLETQ_2_5_1 NLETQ_2_6_1 NLETQ_2_7_1 NLETQ_2_8_1 NLETQ_2_9_1
        NLETQ_2_10_1 NLETQ_2_11_1 NLETQ_2_12_1 NLETQ_2_13_1 NLETQ_2_14_1 NLETQ_2_15_1 NLETQ_2_16_1 NLETQ_2_17_1 NLETQ_2_18_1 NLETQ_2_19_1
        NLETQ_2_20_1 NLETQ_2_21_1 NLETQ_2_22_1 NLETQ_2_23_1 NLETQ_2_24_1 = NLETQ_A_1 NLETQ_A_2 NLETQ_A_3 NLETQ_A_4 NLETQ_A_5 NLETQ_A_6 NLETQ_A_7
        NLETQ_A_8 NLETQ_A_9 NLETQ_A_10 NLETQ_A_11 NLETQ_A_12 NLETQ_A_13 NLETQ_A_14 NLETQ_A_15 NLETQ_A_16 NLETQ_A_17 NLETQ_A_18 NLETQ_A_19 NLETQ_A_20
        NLETQ_A_21 NLETQ_A_22 NLETQ_A_23 NLETQ_A_24).

         VARIABLE LABELS
        NLETQ_A_1 '1. Suffering from a life threatening illness yourself (age)'
        NLETQ_A_2 '2. Split up or divorce of parents (age)'
        NLETQ_A_3 '3. Incest/sexual abuse during childhood (age)'
        NLETQ_A_4 '4. Physical abuse during childhood (age)'
        NLETQ_A_5 '5. Psychological (emotional) abuse during childhood (age)'
        NLETQ_A_6 '6. Severe accident (age)'
        NLETQ_A_7 '7. Miscarriage/stillbirth (age)'
        NLETQ_A_8 '8. Abortion (age)'
        NLETQ_A_9 '9. Sexual violence (not rape) by a known person (age)'
        NLETQ_A_10 '10. Sexual violence (not rape) by stranger (age)'
        NLETQ_A_11 '11. Rape by a known person (age)'
        NLETQ_A_12 '12. Rape by stranger (age)'
        NLETQ_A_13 '13. Physical violence by known person (age)'
        NLETQ_A_14 '14. Physical violence by stranger (age)'
        NLETQ_A_15 '15. Death of a good friend (age)'
        NLETQ_A_16 '16. Death of your partner (age)'
        NLETQ_A_17 '17. Death of a sibling (age)'
        NLETQ_A_18 '18. Death of father/mother (age)'
        NLETQ_A_19 '19. Death of child (age)'
        NLETQ_A_20 '20. Life threatening illness of parents/sibling/partner (age)'
        NLETQ_A_21 '21. Dismissal from work (age)'
        NLETQ_A_22 '22. Splitting up of a long relationship, divorce (age)'
        NLETQ_A_23 '23. Hitting bankruptcy/being sued for something (age)'
        NLETQ_A_24 '24. Destruction of house due to fire/ or a natural disaster (age)'

        RENAME VARIABLES(NLETQ_3_1_1 NLETQ_3_2_1 NLETQ_3_3_1 NLETQ_3_4_1 NLETQ_3_5_1 NLETQ_3_6_1 NLETQ_3_7_1 NLETQ_3_8_1 NLETQ_3_9_1 NLETQ_3_10_1
        NLETQ_3_11_1 NLETQ_3_12_1 NLETQ_3_13_1 NLETQ_3_14_1 NLETQ_3_15_1 NLETQ_3_16_1 NLETQ_3_17_1 NLETQ_3_18_1 NLETQ_3_19_1 NLETQ_3_20_1 NLETQ_3_21_1
        NLETQ_3_22_1 NLETQ_3_23_1 NLETQ_3_24_1 = NLETQ_I_1 NLETQ_I_2 NLETQ_I_3 NLETQ_I_4 NLETQ_I_5 NLETQ_I_6 NLETQ_I_7 NLETQ_I_8 NLETQ_I_9 NLETQ_I_10 NLETQ_I_11
        NLETQ_I_12 NLETQ_I_13 NLETQ_I_14 NLETQ_I_15 NLETQ_I_16 NLETQ_I_17 NLETQ_I_18 NLETQ_I_19 NLETQ_I_20 NLETQ_I_21 NLETQ_I_22 NLETQ_I_23 NLETQ_I_24).

         VARIABLE LABELS
        NLETQ_I_1 '1. Suffering from a life threatening illness yourself (distress)'
        NLETQ_I_2 '2. Split up or divorce of parents (distress)'
        NLETQ_I_3 '3. Incest/sexual abuse during childhood (distress)'
        NLETQ_I_4 '4. Physical abuse during childhood (distress)'
        NLETQ_I_5 '5. Psychological (emotional) abuse during childhood (distress)'
        NLETQ_I_6 '6. Severe accident (distress)'
        NLETQ_I_7 '7. Miscarriage/stillbirth (distress)'
        NLETQ_I_8 '8. Abortion (distress)'
        NLETQ_I_9 '9. Sexual violence (not rape) by a known person (distress)'
        NLETQ_I_10 '10. Sexual violence (not rape) by stranger (distress)'
        NLETQ_I_11 '11. Rape by a known person (distress)'
        NLETQ_I_12 '12. Rape by stranger (distress)'
        NLETQ_I_13 '13. Physical violence by known person (distress)'
        NLETQ_I_14 '14. Physical violence by stranger (distress)'
        NLETQ_I_15 '15. Death of a good friend (distress)'
        NLETQ_I_16 '16. Death of your partner (distress)'
        NLETQ_I_17 '17. Death of a sibling (distress)'
        NLETQ_I_18 '18. Death of father/mother (distress)'
        NLETQ_I_19 '19. Death of child (distress)'
        NLETQ_I_20 '20. Life threatening illness of parents/sibling/partner (distress)'
        NLETQ_I_21 '21. Dismissal from work (distress)'
        NLETQ_I_22 '22. Splitting up of a long relationship, divorce (distress)'
        NLETQ_I_23 '23. Hitting bankruptcy/being sued for something (distress)'
        NLETQ_I_24 '24. Destruction of house due to fire/ or a natural disaster (distress)'

     *Rename TEAQ variables.
 
       VARIABLE LABELS
       TEAQ_1 'I dislike people being very physically affectionate towards me.'
       TEAQ_2 'I like using moisturisers on my skin.'
       TEAQ_3 'I like using body lotions.'
       TEAQ_4 'There was a lot of physical affection during my childhood.'
       TEAQ_5 'My parents regularly cuddled me as a child.'
       TEAQ_6 'As a child I would often hug family members.'
       TEAQ_7 'I like to use bath essence when having a bath.'
       TEAQ_8 'As a child I found a hug from my parents when I was upset made me feel much happier.'
       TEAQ_9 'Kissing is a great way of expressing physical attraction.'
       TEAQ_10 'As a child my parents would tuck me up in bed every night and give me a hug and a kiss goodnight.'
       TEAQ_11 'Physical contact with other people is important to me.'
       TEAQ_12 'Hugging someone is a good way of consoling them.'
       TEAQ_13 'I can always find somebody to physically comfort me when I am upset.'
       TEAQ_14 'I enjoy grooming other people’s skin.'
       TEAQ_15 'I enjoy being cuddled by someone I am fond of.'
       TEAQ_16 'My mother regularly bathed me as a child.'
       TEAQ_17 'As a child my parents always comforted me when I was upset.'
       TEAQ_18 'I enjoy the feeling of my skin against someone else’s if I know them intimately.'
       TEAQ_19 'As a child my parents would often hold my hand when I was walking along with them.'
       TEAQ_20 'Most days I get a hug or a kiss.'
       TEAQ_21 'Sometimes I just need to be hugged.'
       TEAQ_22 'I like the feel of shower gels against my skin.'
       TEAQ_23 'I enjoy holding hands with someone I am fond of.'
       TEAQ_24 'I often share a romantic kiss.'
       TEAQ_25 'In general, I would describe myself as a physically affectionate person.'
       TEAQ_26 'It’s good to console people you know well with strokes and hugs.' 
       TEAQ_27 'I like exfoliating my skin (removing dead skin cells from the outer layer of the skin).'
       TEAQ_28 'Kissing is an enjoyable part of expressing romantic feeling.'
       TEAQ_29 'I often have my skin stroked.'
       TEAQ_30 'I often hold hands with someone I am fond of.'
       TEAQ_31 'I enjoy having my skin groomed by other people.'
       TEAQ_32 'I am on huggable terms with quite a few people.'
       TEAQ_33 'I like having a bath with lots of bubble bath.'
       TEAQ_34 'I find a hug very comforting when I am upset.'
       TEAQ_35 'I like to use face masks on my skin.'
       TEAQ_36 'I like it when my friends and family greet me by giving me a hug.'
       TEAQ_37 'I like to stroke the skin of someone I know intimately.'

        *Rename TDS variables.

         VARIABLE LABELS
        TDS_1 'I do not receive as much touch in my life as normal people.'
        TDS_2 'I receive a normal, healthy amount of touch from people.'
        TDS_3 'Human touch is not a daily occurrence in my life.'
        TDS_4 'Touch from other people is a very common and natural part of my daily life.'
        TDS_5 'I often go for days without being touched by someone.'
        TDS_6 'I often feel like I’m untouchable because of the lack of touch from others in my life.'
        TDS_7 'I receive a variety of forms of touch from a variety of different people.'
        TDS_8 'I can go long periods of time without being touched by another person.'
        TDS_9 'There are days where I would do anything just to be touched by someone.'
        TDS_10 'I have longed for the touch of another person, any person.'
        TDS_11 'Some days I long to be held, but have no one to hold me.'
        TDS_12 'I often wish I could get more hugs from others.'
        TDS_13 'I have engaged in sexual behaviors for the pure purpose of being touched by someone.'
        TDS_14 'I would never engage in sex with someone, just to be touched.'
        
        *Create empty variables for hand/brush.

         numeric ATp_1_brush, ATi_1_brush, ATf_1_brush, 
            ATp_2_brush, ATi_2_brush, ATf_2_brush, ATp_3_brush, 
            ATi_3_brush, ATf_3_brush, ATp_4_brush, ATi_4_brush, 
            ATf_4_brush, ATp_5_brush, ATi_5_brush, ATf_5_brush, 
            ATp_6_brush, ATi_6_brush, ATf_6_brush, ATp_7_brush, 
            ATi_7_brush, ATf_7_brush, ATp_8_brush, ATi_8_brush, ATf_8_brush.

        numeric NATp_1_brush, NATi_1_brush, NATf_1_brush, 
            NATp_2_brush, NATi_2_brush, NATf_2_brush, NATp_3_brush, 
            NATi_3_brush, NATf_3_brush, NATp_4_brush, NATi_4_brush, 
            NATf_4_brush, NATp_5_brush, NATi_5_brush, NATf_5_brush, 
            NATp_6_brush, NATi_6_brush, NATf_6_brush, NATp_7_brush, 
            NATi_7_brush, NATf_7_brush, NATp_8_brush, NATi_8_brush, NATf_8_brush.

        numeric ATp_1_hand, ATi_1_hand, ATf_1_hand, 
            ATp_2_hand, ATi_2_hand, ATf_2_hand, ATp_3_hand, 
            ATi_3_hand, ATf_3_hand, ATp_4_hand, ATi_4_hand, 
            ATf_4_hand, ATp_5_hand, ATi_5_hand, ATf_5_hand, 
            ATp_6_hand, ATi_6_hand, ATf_6_hand, ATp_7_hand, 
            ATi_7_hand, ATf_7_hand, ATp_8_hand, ATi_8_hand, ATf_8_hand.

       numeric NATp_1_hand, NATi_1_hand, NATf_1_hand, 
            NATp_2_hand, NATi_2_hand, NATf_2_hand, NATp_3_hand, 
            NATi_3_hand, NATf_3_hand, NATp_4_hand, NATi_4_hand, 
            NATf_4_hand, NATp_5_hand, NATi_5_hand, NATf_5_hand, 
            NATp_6_hand, NATi_6_hand, NATf_6_hand, NATp_7_hand, 
            NATi_7_hand, NATf_7_hand, NATp_8_hand, NATi_8_hand, NATf_8_hand.


*________________________________________________________________________________________________________________________________________________.
*2. COMPUTE SCORES.

         *Compute average CT and NCT scores.
        
        COMPUTE AT_H_pleasantness = mean(ATp_1_hand, ATp_2_hand, ATp_3_hand, ATp_4_hand, ATp_5_hand, ATp_6_hand, ATp_7_hand, ATp_8_hand).
        EXECUTE.

         COMPUTE NAT_H_pleasantness = mean(NATp_1_hand, NATp_2_hand, NATp_3_hand, NATp_4_hand, NATp_5_hand, NATp_6_hand, NATp_7_hand, NATp_8_hand).
         EXECUTE.

        COMPUTE NAT_B_pleasantness = mean(NATp_1_brush, NATp_2_brush, NATp_3_brush, NATp_4_brush, NATp_5_brush, NATp_6_brush, NATp_7_brush, NATp_8_brush).
        EXECUTE.

        COMPUTE AT_B_pleasantness = mean(ATp_1_brush, ATp_2_brush, ATp_3_brush, ATp_4_brush, ATp_5_brush, ATp_6_brush, ATp_7_brush, ATp_8_brush).
        EXECUTE.

        *Compute LFT subscale score (Touch Deprivation Scale).
        COMPUTE TDS_LFT =SUM(TDS_9, TDS_10, TDS_11, TDS_12).
        EXECUTE.

        *Compute NLETQ frequency scores.
       COMPUTE IPT_total=SUM(NLETQ_F_3, NLETQ_F_4, NLETQ_F_5, NLETQ_F_9, NLETQ_F_10, NLETQ_F_11, NLETQ_F_12,
       NLETQ_F_13, NLETQ_F_14).
       EXECUTE.

       RECODE IPT_Total (0=0) (ELSE=1) INTO IPT_binary.
       EXECUTE.

       RECODE IPT_total (0=0) (1=1) (2 thru Highest=2) INTO IPT_3.
       EXECUTE.

       *Compute NLETQ intensity.
        COMPUTE IPT_intensity=mean(NLETQ_I_3, NLETQ_I_4, NLETQ_I_5, NLETQ_I_9, NLETQ_I_10, NLETQ_I_11, NLETQ_I_12,
       NLETQ_I_13, NLETQ_I_14).
       EXECUTE.

       *Compute NLETQ age.
        COMPUTE IPT_age=mean(NLETQ_A_3, NLETQ_A_4, NLETQ_A_5, NLETQ_A_9, NLETQ_A_10, NLETQ_A_11, NLETQ_A_12,
       NLETQ_A_13, NLETQ_A_14).
       EXECUTE.

       *Compute TEAQ scores.
       RECODE TEAQ_1 (1=5) (2=4) (3=3) (4=2) (5=1).
       EXECUTE.
       COMPUTE TEAQ_AFT = sum(TEAQ_21, TEAQ_11, TEAQ_14, TEAQ_33, TEAQ_25, TEAQ_37 + TEAQ_1).
       EXECUTE.
       COMPUTE TEAQ_ChT = sum(TEAQ_5 + TEAQ_4 + TEAQ_17 + TEAQ_6 + TEAQ_10 + TEAQ_8 + TEAQ_16 + TEAQ_19).
       EXECUTE.
       COMPUTE TEAQ_ASC = sum(TEAQ_36 + TEAQ_3 + TEAQ_7 + TEAQ_34+ TEAQ_27 + TEAQ_2 + TEAQ_22).
       EXECUTE.
       COMPUTE TEAQ_CIT = sum(TEAQ_29 + TEAQ_20 + TEAQ_24 + TEAQ_13 + TEAQ_30).
       EXECUTE.
       COMPUTE TEAQ_AIT = sum(TEAQ_15 + TEAQ_23+ TEAQ_28 + TEAQ_32 + TEAQ_35+ TEAQ_26 + TEAQ_21 + TEAQ_12 + TEAQ_18 +TEAQ_9).
       EXECUTE.

       COMPUTE TEAQ_Total = sum (TEAQ_AFT + TEAQ_ChT + TEAQ_ASC + TEAQ_CIT + TEAQ_AIT).
       EXECUTE.
       
       COMPUTE TEAQ_Attitudes = sum(TEAQ_AFT + TEAQ_ASC + TEAQ_AIT).
       EXECUTE.

        *Compute LFT VAS.
        COMPUTE LFT_total = mean(Q1_1, Q2_3).
        EXECUTE.
*---------------------------------------------------------------------------------------------------------------------------------------------------------------------------------------------------------------------------------------------------------
 *2. DATA ANALYSIS.   

    *Demographics.
    T-TEST GROUPS=IPT_binary(0 1)
      /MISSING=ANALYSIS
      /VARIABLES=Age
      /ES DISPLAY(TRUE)
      /CRITERIA=CI(.95).

    CROSSTABS
      /TABLES=Psych_condition Skin_condition Neuro_condition BY IPT_binary
      /FORMAT=AVALUE TABLES
      /STATISTICS=CHISQ 
      /CELLS=COUNT
      /COUNT ROUND CELL.

    DESCRIPTIVES VARIABLES=IPT_intensity IPT_age
     /STATISTICS=MEAN STDDEV MIN MAX.

    FREQUENCIES VARIABLES=NLETQ_F_3 NLETQ_F_4 NLETQ_F_5 NLETQ_F_9 NLETQ_F_10 NLETQ_F_11 NLETQ_F_12 
        NLETQ_F_13 NLETQ_F_14
      /ORDER=ANALYSIS.

    RELIABILITY
      /VARIABLES=Q1_1 Q2_3
      /SCALE('ALL VARIABLES') ALL
      /MODEL=ALPHA.

    *Main analyses: LFT.
    T-TEST GROUPS=IPT_binary(0 1)
      /MISSING=ANALYSIS
      /VARIABLES=LFT_total TDS_LFT
      /ES DISPLAY(TRUE)
      /CRITERIA=CI(.95).

    *Main analyses: TEAQ.
    T-TEST GROUPS=IPT_binary(0 1)
      /MISSING=ANALYSIS
      /VARIABLES=TEAQ_AFT TEAQ_ChT TEAQ_CIT TEAQ_AIT
      /ES DISPLAY(TRUE)
      /CRITERIA=CI(.95).

    *Main analyses: touch perception.

    *Mean-center LFT VAS scores.
    COMPUTE LFT_VAS_center=LFT_total - 51.0341.
    EXECUTE.

    GLM AT_H_pleasantness AT_B_pleasantness NAT_H_pleasantness NAT_B_pleasantness BY IPT_binary WITH 
    LFT_VAS_center
  /WSFACTOR=velocity 2 Polynomial mode 2 Polynomial 
  /METHOD=SSTYPE(3)
  /PRINT=DESCRIPTIVE ETASQ HOMOGENEITY 
  /CRITERIA=ALPHA(.05)
  /DESIGN= IPT_binary LFT_VAS_center IPT_binary*LFT_VAS_center.

    *Mean-center TDS scores.
    COMPUTE TDS_LFT_center=TDS_LFT - 9.409091.
    EXECUTE.

    GLM AT_H_pleasantness AT_B_pleasantness NAT_H_pleasantness NAT_B_pleasantness BY IPT_binary WITH 
    TDS_LFT_center
  /WSFACTOR=velocity 2 Polynomial mode 2 Polynomial 
  /METHOD=SSTYPE(3)
  /PRINT=DESCRIPTIVE ETASQ HOMOGENEITY 
  /CRITERIA=ALPHA(.05)
  /DESIGN= IPT_binary TDS_LFT_center IPT_binary*TDS_LFT_center.

 *Reliability LFT subscale.
     RELIABILITY
       /VARIABLES=TDS_9 TDS_10 TDS_11 TDS_12
       /SCALE('ALL VARIABLES') ALL
       /MODEL=ALPHA.

    *Reliability TEAQ subscales.
       RELIABILITY
        /VARIABLES=TEAQ_5  TEAQ_4  TEAQ_17  TEAQ_6  TEAQ_10  TEAQ_8  TEAQ_16  TEAQ_19
       /SCALE('ALL VARIABLES') ALL
       /MODEL=ALPHA.

      RELIABILITY
       /VARIABLES=TEAQ_36  TEAQ_3  TEAQ_7  TEAQ_34 TEAQ_27  TEAQ_2  TEAQ_22
       /SCALE('ALL VARIABLES') ALL
       /MODEL=ALPHA.

      RELIABILITY
       /VARIABLES=TEAQ_29  TEAQ_20  TEAQ_24  TEAQ_13  TEAQ_30
       /SCALE('ALL VARIABLES') ALL
       /MODEL=ALPHA.

      RELIABILITY
       /VARIABLES=TEAQ_15  TEAQ_23 TEAQ_28  TEAQ_32  TEAQ_35 TEAQ_26  TEAQ_21  TEAQ_12  TEAQ_18 TEAQ_9
       /SCALE('ALL VARIABLES') ALL
       /MODEL=ALPHA.
