# Supplementary material for: Longing for touch and CT-optimal touch perception after interpersonal trauma
Source: PLoS One. 2025 Oct 27;20(10):e0333079. doi: 10.1371/journal.pone.0333079 (PMC12558537; doi:10.1371/journal.pone.0333079)
Supplement: S2 File — (ZIP) [file pone.0333079.s002.zip › S2 - Data and analyses/Study 2/Study 2_transformed data.csv]

PPN	Age	Country	Psych_condition	Psych_specified	Skin_condition	Skin_specified	Neuro_condition	Neuro_specified	ATp_1_4	ATi_1_4	ATf_1_4	ATp_2_4	ATi_2_4	ATf_2_4	ATp_3_4	ATi_3_4	ATf_3_4	ATp_4_4	ATi_4_4	ATf_4_4	ATp_5_4	ATi_5_4	ATf_5_4	ATp_6_4	ATi_6_4	ATf_6_4	ATp_7_4	ATi_7_4	ATf_7_4	ATp_8_4	ATi_8_4	ATf_8_4	NATp_1_4	NATi_1_4	NATf_1_4	NATp_2_4	NATi_2_4	NATf_2_4	NATp_3_4	NATi_3_4	NATf_3_4	NATp_4_4	NATi_4_4	NATf_4_4	NATp_5_4	NATi_5_4	NATf_5_4	NATp_6_4	NATi_6_4
52	21	122	2	Unspecified Anxiety Disorder	1		2	Migraine	69	59	35	64	68	58	89	58	45	72	66	61	67	69	63	79	60	54	66	69	62	62	33	37	66	58	54	52	60	42	60	43	36	60	38	34	53	41	44	47	54
36	22	137	2	MDD, GAD	1		1		78	2	14	77	4	17	82	15	18	84	4	23	78	4	8	77	2	16	91	16	15	89	5	18	71	16	17	100	18	12	79	16	10	83	11	9	75	17	11	74	14
56	23	122	2	Generalized Anxiety Disorder	1		1		54	45	21	79	20	31	67	36	32	86	39	12	93	17	6	64	42	32	53	45	39	53	44	36	16	66	66	20	65	62	18	62	59	38	72	65	78	75	61	23	66
43	23	122	2	generalised anxiety disorder	1		1		57	38	27	58	41	46	60	52	43	67	59	42	63	60	45	69	58	44	79	59	21	67	65	39	63	58	44	44	31	12	57	45	29	52	26	20	40	42	23	38	39
50	23	122	2	eating disorder (an), depression, PTSD	1		1		41	23	88	24	79	90	10	81	99	37	70	73	26	86	91	45	18	45	46	70	97	25	64	90	68	21	24	64	71	41	45	58	55	60	55	7	62	31	6	83	56
58	25	122	2	Avoidant personality disorder, social anxiety disorder, depression	2	Eczema	1		43	61	53	46	53	35	56	71	55	45	56	53	42	56	59	48	56	39	35	42	49	58	68	43	70	44	41	42	37	29	39	40	42	48	48	20	56	53	38	41	42
55	25	122	2	ADHD, Anorexia Nervosa (no longer relevant), PTSD (no longer relevant)	2	Eczema	2	Epilepsy	78	20	0	60	6	0	60	13	0	59	18	0	77	18	0	67	12	0	62	8	0	85	21	0	58	36	0	61	32	0	61	39	0	64	32	0	58	38	0	60	30
76	21	122	2	ADD	1		1		43	17	12	79	10	2	42	28	16	65	11	1	71	6	2	60	18	5	71	5	3	61	34	9	58	71	45	57	38	38	63	33	22	57	59	68	29	88	40	53	32
38	22	122	2	ADD	2	Eczema	2	ADD	74	75	69	55	34	38	63	61	64	61	57	51	66	60	55	51	25	17	59	58	34	58	61	51	16	16	18	22	60	9	23	21	12	16	21	18	16	61	12	20	13
57	50	122	1		1		1		62	0	0	63	0	0	66	0	0	72	0	0	76	0	0	76	0	0	77	0	0	66	0	0	68	0	0	61	0	0	59	0	0	63	0	0	70	0	0	64	0
59	20	122	1		1				63	7	57	71	7	56	62	13	56	72	9	44	48	8	56	77	8	53	59	5	64	77	3	43	25	68	41	34	61	43	46	53	46	48	56	32	21	67	55	46	54
37	23	122	1		1		1		80	66	30	92	25	8	82	29	23	61	11	0	93	23	3	77	75	19	81	45	36	83	62	21	54	55	17	60	61	7	68	8	0	65	19	0	48	16	0	55	74
49	26	36	1		1				43	12	58	43	34	84	33	23	75	40	19	97	82	0	15	64	0	56	20	22	15	39	24	28	63	81	10	62	57	60	60	83	57	56	70	16	60	56	43	63	76
61	21	122	1		1		1		88	73	6	90	68	1	88	78	8	84	55	14	79	62	11	87	67	4	88	63	3	87	76	5	57	38	13	61	21	3	53	31	10	56	21	5	56	37	10	54	37
40	21	122	1		1		1		47	0	0	45	32	19	36	14	5	40	39	3	43	40	9	55	22	1	53	2	2	51	7	3	45	13	1	56	8	0	57	1	0	56	23	1	60	13	5	56	26
70	20	183	1		1		1		80	63	13	80	41	16	66	65	6	66	33	8	78	45	11	72	64	15	84	64	19	83	58	2	72	63	7	77	76	27	66	75	26	71	64	10	72	61	18	63	92
42	25	122	1		1		1		73	73	0	79	80	0	69	53	0	48	60	8	64	54	1	64	63	0	57	55	0	58	54	2	53	41	11	81	73	0	60	46	1	70	76	0	68	67	0	54	61
75	21	122	1		1		1		87	14	3	85	4	2	76	6	26	89	0	0	77	3	0	60	30	8	64	34	5	36	8	19	44	42	19	40	62	15	38	60	58	19	72	60	31	77	69	43	57
68	20	122	1		1		1		36	68	78	66	66	58	63	16	57	58	14	39	64	61	61	65	60	28	84	29	23	40	72	65	38	60	16	35	71	10	44	36	31	42	55	23	29	62	11	60	57
72	30	122	1		1		1		61	16	0	57	12	0	59	29	0	62	19	0	61	13	0	63	12	0	57	12	0	63	18	1	59	59	0	59	60	0	76	21	0	77	6	0	68	13	0	71	11
45	22	183	1		1		1		44	58	55	27	85	86	59	14	5	28	62	69	22	85	78	72	27	9	10	75	86	41	60	55	64	25	57	90	0	0	42	14	4	80	1	2	91	14	4	70	14
51	22	67	1		1		1		76	37	60	63	31	6	72	31	23	81	55	0	72	31	26	78	0	27	71	25	57	69	28	24	28	69	38	31	64	34	47	60	37	13	70	35	32	0	30	28	58
47	21	122	1		1		1		60	53	36	43	38	40	53	34	36	43	55	54	56	43	38	54	40	38	65	37	31	46	56	54	44	45	38	47	55	36	56	62	65	74	43	53	41	57	55	47	45
79	31	122	1		1		1		71	3	0	65	4	0	66	1	0	54	17	0	67	1	0	64	14	0	61	20	0	71	3	0	54	3	0	51	7	0	50	4	0	56	1	0	50	1	0	55	0
65	21	122	1		1		1		78	63	41	74	61	61	77	35	56	76	36	33	76	26	37	74	56	63	57	31	34	58	37	42	59	35	55	40	74	68	49	62	56	40	59	67	36	62	55	42	63
77	20	122	1		1		1		93	41	45	93	54	54	87	61	53	90	40	53	97	56	36	92	47	38	95	41	39	90	57	33	62	54	55	62	44	60	93	43	54	64	55	53	62	55	55	60	41
44	19	122	1		1		1		65	21	0	59	11	3	61	10	0	74	14	0	57	6	0	61	23	0	61	11	0	70	6	0	42	22	0	55	25	0	44	35	0	53	38	0	42	27	4	43	31
41	21	122	1		1		1		83	0	0	84	11	0	72	33	0	74	0	0	94	12	1	73	18	2	59	15	1	60	8	18	41	19	20	62	28	6	67	27	6	44	13	9	60	12	7	42	12
66	27	36	1		1		1		29	11	54	27	24	62	23	12	69	22	16	65	25	12	60	18	15	66	32	12	62	32	16	60	76	10	9	70	14	16	73	18	25	79	10	10	70	17	22	74	11
63	19	122	1		1		1		54	30	18	42	50	16	73	50	10	46	42	13	68	13	10	65	12	5	38	45	21	58	52	8	56	12	8	37	52	25	83	19	0	50	16	5	26	60	12	81	17
48	21	122	1		1		1		75	33	58	80	30	32	70	33	34	70	12	35	74	31	37	78	26	33	72	40	38	73	39	41	68	39	36	57	48	54	61	55	45	65	54	54	67	35	43	60	37
64	21	122	1		1		1		47	36	9	40	23	1	97	20	1	56	73	2	85	24	3	92	24	2	97	28	3	31	34	7	95	37	3	93	66	5	66	59	3	63	30	4	83	55	6	82	56
62	22	36	1		1		1		53	1	70	54	3	47	74	0	57	46	2	89	47	0	56	47	3	84	46	2	93	26	10	90	82	56	0	82	14	0	66	58	5	53	86	0	48	88	20	90	16
39	22	122	1		2	Eczema	1		75	10	11	60	16	1	61	34	53	74	5	13	63	7	4	77	7	21	60	49	53	76	60	18	60	16	33	50	5	37	29	67	3	28	92	4	69	27	0	82	17
46	21	122	1		1		1		65	22	18	41	0	25	63	1	37	70	34	0	60	16	36	24	0	69	37	0	31	63	4	15	33	84	36	34	73	33	50	62	21	22	77	23	37	71	28	22	78
78	23	122	1		1		1		88	80	2	86	67	3	97	52	0	85	73	0	84	44	0	93	18	0	85	40	0	95	78	0	50	61	0	59	46	0	50	50	0	50	50	0	76	22	0	61	56
60	19	122	1		1		1		69	65	71	74	64	78	80	66	84	63	60	56	65	62	58	61	53	69	66	68	71	59	60	46	46	49	29	61	53	40	53	54	35	57	52	32	69	60	58	57	58
67	22	122	1		1		1		68	40	8	65	43	0	56	42	5	46	60	12	69	40	6	68	45	6	66	53	6	58	31	2	80	33	0	83	24	10	71	50	9	46	43	1	71	16	3	64	37
69	20	122	1		1		1		56	55	0	54	58	0	59	57	0	72	51	0	54	51	0	54	59	0	53	50	0	55	57	0	29	20	0	43	20	0	38	14	0	44	7	0	34	20	0	36	10
71	21	122	1		1		1		69	39	48	80	62	40	61	49	36	79	66	61	73	56	47	77	64	57	73	58	55	86	64	61	59	62	39	54	60	28	55	60	22	51	60	25	53	60	12	62	59
73	24	122	1		1		1		64	28	22	85	14	40	88	14	7	75	21	19	61	32	32	80	14	12	74	14	44	89	11	58	45	46	41	30	63	64	36	42	37	67	23	35	41	42	55	65	23
53	22	26	1		1		1		68	0	0	70	0	0	55	0	0	58	12	0	64	1	0	54	0	0	72	1	0	66	18	5	65	18	0	64	4	0	67	4	0	71	4	0	49	1	0	54	3
54	21	122	1		1		1		61	40	54	60	36	38	56	17	0	73	27	24	82	20	0	69	58	55	47	57	26	54	57	31	30	73	67	15	67	63	64	25	30	32	57	53	9	73	58	28	76
74	19	122	1		1		1		12	21	60	14	11	82	57	25	8	4	39	71	14	8	44	23	19	77	18	5	81	44	33	4	51	59	6	50	84	61	42	63	8	59	80	2	23	32	50	50	59
[truncated: 315 more columns]
